# Supplementary material for: Crystal structure of 4-[(3-methyl­but-3-eno­yl)­oxy]phenyl 4-n-hexyl­oxybenzoate
Source: Acta Crystallogr E Crystallogr Commun. 2017 Jun 20;73(Pt 7):1052–5. doi: 10.1107/S2056989017008568 (PMC5499289; doi:10.1107/S2056989017008568)
Supplement: Supplementary file 1 [file e-73-01052-sup1.cif]

##############################################################################
#                                                                            #
# This CIF contains the data in a paper accepted for publication in          #
# Acta Crystallographica Section E. It conforms to the requirements of       #
# Notes for Authors for Acta Crystallographica Section E, and has been       #
# peer reviewed under the auspices of the IUCr Commission on Journals.       #
#                                                                            #
# Full details of the Crystallographic Information File format               #
# are given in the paper "The Crystallographic Information File (CIF):       #
# a New Standard Archive File for Crystallography" by S. R. Hall, F. H.      #
# Allen and I. D. Brown [Acta Cryst. (1991), A47, 655-685].                  #
#                                                                            #
# The current version of the core CIF dictionary is obtainable from          #
# ftp://ftp.iucr.org/pub/cif_core.dic.                                       #
#                                                                            #
# Software is freely available for graphical display of the structure(s)     #
# in this CIF. For information consult the CIF software page                 #
# http://www.iucr.org/resources/cif/software.                                #
#                                                                            #
# This file may be used for bona fide research purposes within the           #
# scientific community so long as proper attribution is given to the journal # 
# article from which it was obtained.                                        #
#                                                                            #
##############################################################################
data_I
_audit_creation_method
;
 Olex2 1.2
(compiled 2017.03.28 svn.r3405 for OlexSys, GUI svn.r5335)
;
_journal_date_recd_electronic     2017-05-23
_journal_date_accepted     2017-06-08
_journal_name_full     'Acta Crystallographica, Section E'
_journal_year     2017
_journal_volume     73
_journal_issue      7
_journal_page_first     1052
_journal_page_last     1055
_journal_paper_category     GO
_journal_paper_doi     10.1107/S2056989017008568
_journal_coeditor_code     RK2436
_publ_contact_author_name     'Lyudmila G. Kuz'mina'
_publ_contact_author_address
;
Institute of General and Inorganic Chemistry RAS, 31 Leninskii prosp.,
Moscow 119991, Russian Federation
;
_publ_contact_author_email     'kuzmina@igic.ras.ru'
_publ_contact_author_fax     ?
_publ_contact_author_phone     ?
_publ_section_title
;
Crystal structure of 4-[(3-methylbut-3-enoyl)oxy]phenyl
4-<i>n</i>-hexyloxybenzoate
;
loop_
    _publ_author_name
    _publ_author_footnote
    _publ_author_address
    'Kuz'mina, Lyudmila G.' .
;
Institute of General and Inorganic Chemistry RAS, 31 Leninskii prosp.,
Moscow 119991, Russian Federation
;
    'Konstantinov, Ivan I.' .
;
Institute of Petrochemical Synthesis RAS, 29 Leninskii prosp., Moscow 119991,
Russian Federation
;
    'Churakov, Andrei V.' .
;
Institute of General and Inorganic Chemistry RAS, 31 Leninskii prosp.,
Moscow 119991, Russian Federation
;
    'Navasardyan, Mger A.' .
;
Institute of General and Inorganic Chemistry RAS, 31 Leninskii prosp.,
Moscow 119991, Russian Federation
;
_publ_section_synopsis
;
The molecule is non-planar and the dihedral angle between the phenyl rings is
50.72(4)\%. Only a weak directional interaction of the C---H...O type combines
molecules in infinite chains running along the <i>a</i> axis.
;
_chemical_name_systematic
;
4-[(3-Methylbut-3-enoyl)oxy]phenyl 4-<i>n</i>-hexyloxybenzoate
;
_chemical_name_common     '4-metacryloxyphenyl 4-<i>n</i>-hexyloxybenzoate'
_chemical_formula_moiety     'C23 H26 O5'
_chemical_formula_sum     'C23 H26 O5'
_chemical_formula_iupac     'C23 H26 O5'
_chemical_formula_weight     382.44
_chemical_melting_point     ?
_space_group_crystal_system     triclinic
_space_group_name_H-M_alt     'P -1'
_space_group_name_Hall     '-P 1'
loop_
    _space_group_symop_id
    _space_group_symop_operation_xyz
    1 'x, y, z'
    2 '-x, -y, -z'
_cell_length_a     5.6805(3)
_cell_length_b     8.3846(5)
_cell_length_c     21.4864(12)
_cell_angle_alpha     99.1910(10)
_cell_angle_beta     92.7190(10)
_cell_angle_gamma     91.7010(10)
_cell_volume     1008.37(10)
_cell_formula_units_Z     2
_cell_measurement_reflns_used     2709
_cell_measurement_theta_min     2.495
_cell_measurement_theta_max     30.338
_cell_measurement_temperature     150.0
_exptl_crystal_description     'prism'
_exptl_crystal_colour     'colourless'
_exptl_crystal_size_max     0.48
_exptl_crystal_size_mid     0.14
_exptl_crystal_size_min     0.08
_exptl_crystal_density_diffrn     1.260
_exptl_crystal_density_meas     .
_exptl_crystal_density_method     'not measured'
_exptl_crystal_F_000     408
_exptl_absorpt_coefficient_mu     0.088
_exptl_absorpt_correction_type     multi-scan
_exptl_absorpt_process_details
;
(SADAB; Bruker, 2008)
;
_exptl_absorpt_correction_T_min     0.6599
_exptl_absorpt_correction_T_max     0.7461
_exptl_special_details     ?
_diffrn_ambient_temperature     150.0
_diffrn_radiation_type     'Mo K\a'
_diffrn_radiation_wavelength     0.71073
_diffrn_radiation_monochromator     'graphite'
_diffrn_measurement_device_type     'Bruker SMART APEXII CCD area detector'
_diffrn_measurement_method     '\f-- and \w--scans'
_diffrn_detector_area_resol_mean     ?
_diffrn_reflns_number     11249
_diffrn_reflns_av_R_equivalents     0.0250
_diffrn_reflns_theta_min     1.92
_diffrn_reflns_theta_max     29.00
_diffrn_reflns_theta_full     26.00
_diffrn_measured_fraction_theta_max     0.994
_diffrn_measured_fraction_theta_full     0.999
_diffrn_reflns_limit_h_min     -7
_diffrn_reflns_limit_h_max     7
_diffrn_reflns_limit_k_min     -11
_diffrn_reflns_limit_k_max     11
_diffrn_reflns_limit_l_min     -28
_diffrn_reflns_limit_l_max     29
_diffrn_standards_number     ?
_diffrn_standards_interval_count     ?
_diffrn_standards_interval_time     ?
_diffrn_standards_decay_%     ?
_refine_special_details
;
 Refinement of <i>F</i>^2^ against ALL reflections. The weighted
 <i>R</i>--factor w<i>R</i> and goodness of fit <i>S</i> are based on
 <i>F</i>^2^, conventional <i>R</i>--factors <i>R</i> are based on <i>F</i>,
 with <i>F</i> set to zero for negative <i>F</i>^2^. The threshold expression
 of <i>F</i>^2^ > 2\s(<i>F</i>^2^) is used only for calculating
 <i>R</i>--factors(gt) etc. and is not relevant to the choice of reflections
 for refinement. <i>R</i>--factors based on <i>F</i>^2^ are statistically about
 twice as large as those based on <i>F</i>, and <i>R</i>--factors based on ALL
 data will be even larger.
;
_reflns_number_total     5330
_reflns_number_gt     3849
_reflns_threshold_expression     >2\s(I)
_refine_ls_structure_factor_coef     Fsqd
_refine_ls_matrix_type     full
_refine_ls_R_factor_all     0.0659
_refine_ls_R_factor_gt     0.0445
_refine_ls_wR_factor_gt     0.1068
_refine_ls_wR_factor_ref     0.1173
_refine_ls_goodness_of_fit_ref     1.043
_refine_ls_restrained_S_all     1.043
_refine_ls_number_reflns     5330
_refine_ls_number_parameters     357
_refine_ls_number_restraints     0
_refine_ls_hydrogen_treatment     refall
_refine_ls_weighting_scheme     calc
_refine_ls_weighting_details
         'calc w=1/[\s^2^(Fo^2^)+(0.0585P)^2^+0.0431P] where P=(Fo^2^+2Fc^2^)/3'
_atom_sites_solution_hydrogens     geom
_atom_sites_solution_primary     direct
_atom_sites_solution_secondary     difmap
_refine_ls_shift/su_max     0.000
_refine_ls_shift/su_mean     0.000
_refine_diff_density_max     0.324
_refine_diff_density_min     -0.233
_refine_ls_extinction_method     'none'
_refine_ls_extinction_coef     ?
loop_
    _atom_type_symbol
    _atom_type_description
    _atom_type_scat_dispersion_real
    _atom_type_scat_dispersion_imag
    _atom_type_scat_source
    'C' 'C' 0.0033 0.0016
                         'International Tables Vol C Tables 4.2.6.8 and 6.1.1.4'
    'H' 'H' 0.0000 0.0000
                         'International Tables Vol C Tables 4.2.6.8 and 6.1.1.4'
    'O' 'O' 0.0106 0.0060
                         'International Tables Vol C Tables 4.2.6.8 and 6.1.1.4'
_computing_data_collection
;
SMART (Bruker, 2009)
;
_computing_cell_refinement
;
SAINT (Bruker, 2009)
;
_computing_data_reduction
;
SAINT (Bruker, 2009)
;
_computing_structure_solution
;
SHELXS97 (Sheldrick, 2008)
;
_computing_structure_refinement
;
SHELXL97 (Sheldrick, 2008)
;
_computing_molecular_graphics
;
OLEX2 (Dolomanov <i>et al.</i>,  2009)
;
_computing_publication_material
;
OLEX2 (Dolomanov <i>et al.</i>,  2009)
;
loop_
    _atom_site_type_symbol
    _atom_site_label
    _atom_site_fract_x
    _atom_site_fract_y
    _atom_site_fract_z
    _atom_site_U_iso_or_equiv
    _atom_site_adp_type
    _atom_site_calc_flag
    _atom_site_occupancy
    _atom_site_disorder_assembly
    _atom_site_disorder_group
    O O1 1.32606(15) 0.12065(11) 0.13553(4) 0.0286(2) Uani d 1 . .
    O O2 0.97617(15) 0.04386(10) 0.16947(4) 0.0257(2) Uani d 1 . .
    O O3 0.99053(15) -0.41394(10) -0.09472(4) 0.0253(2) Uani d 1 . .
    O O4 1.01986(15) 0.53782(11) 0.37446(4) 0.0278(2) Uani d 1 . .
    O O5 0.68226(17) 0.46661(13) 0.41579(5) 0.0419(3) Uani d 1 . .
    C C1 1.1518(2) 0.03297(14) 0.12803(5) 0.0208(2) Uani d 1 . .
    C C2 1.0995(2) -0.09530(14) 0.07307(5) 0.0197(2) Uani d 1 . .
    C C3 1.2689(2) -0.11683(15) 0.02774(6) 0.0218(3) Uani d 1 . .
    H H3 1.418(3) -0.0549(17) 0.0345(7) 0.034(4) Uiso d 1 . .
    C C4 1.2282(2) -0.22457(15) -0.02734(6) 0.0229(3) Uani d 1 . .
    H H4 1.339(3) -0.2381(17) -0.0599(7) 0.032(4) Uiso d 1 . .
    C C5 1.0156(2) -0.31488(14) -0.03819(5) 0.0207(2) Uani d 1 . .
    C C6 0.8480(2) -0.29893(14) 0.00758(6) 0.0222(3) Uani d 1 . .
    H H6 0.704(2) -0.3634(17) 0.0006(6) 0.026(3) Uiso d 1 . .
    C C7 0.8906(2) -0.18837(14) 0.06278(6) 0.0214(2) Uani d 1 . .
    H H7 0.775(2) -0.1768(16) 0.0936(6) 0.025(3) Uiso d 1 . .
    C C8 0.9940(2) 0.16953(14) 0.22149(5) 0.0218(3) Uani d 1 . .
    C C9 0.8023(2) 0.26700(15) 0.22967(6) 0.0239(3) Uani d 1 . .
    H H9 0.674(3) 0.2492(16) 0.1996(7) 0.031(4) Uiso d 1 . .
    C C10 0.8037(2) 0.38796(15) 0.28172(6) 0.0244(3) Uani d 1 . .
    H H10 0.673(2) 0.4579(16) 0.2881(6) 0.025(3) Uiso d 1 . .
    C C11 0.9979(2) 0.40909(15) 0.32390(6) 0.0232(3) Uani d 1 . .
    C C12 1.1896(2) 0.31167(16) 0.31564(6) 0.0249(3) Uani d 1 . .
    H H12 1.315(2) 0.3316(16) 0.3464(6) 0.028(4) Uiso d 1 . .
    C C13 1.1875(2) 0.18957(15) 0.26387(6) 0.0243(3) Uani d 1 . .
    H H13 1.324(2) 0.1234(16) 0.2570(6) 0.025(3) Uiso d 1 . .
    C C14 0.7688(2) -0.50073(15) -0.11192(6) 0.0237(3) Uani d 1 . .
    H H14A 0.642(2) -0.4245(17) -0.1094(6) 0.027(4) Uiso d 1 . .
    H H14B 0.738(2) -0.5776(16) -0.0828(6) 0.026(3) Uiso d 1 . .
    C C15 0.7830(2) -0.58681(16) -0.17877(6) 0.0261(3) Uani d 1 . .
    H H15A 0.927(3) -0.6575(17) -0.1810(6) 0.031(4) Uiso d 1 . .
    H H15B 0.810(3) -0.5070(18) -0.2066(7) 0.036(4) Uiso d 1 . .
    C C16 0.5590(2) -0.68682(16) -0.20221(6) 0.0261(3) Uani d 1 . .
    H H16A 0.422(3) -0.6186(18) -0.1961(7) 0.032(4) Uiso d 1 . .
    H H16B 0.532(3) -0.7710(18) -0.1752(7) 0.036(4) Uiso d 1 . .
    C C17 0.5631(2) -0.76731(16) -0.27084(6) 0.0262(3) Uani d 1 . .
    H H17A 0.583(2) -0.6819(18) -0.2984(7) 0.033(4) Uiso d 1 . .
    H H17B 0.702(3) -0.8369(18) -0.2756(7) 0.038(4) Uiso d 1 . .
    C C18 0.3397(3) -0.86774(19) -0.29400(7) 0.0355(3) Uani d 1 . .
    H H18A 0.310(3) -0.947(2) -0.2637(8) 0.050(5) Uiso d 1 . .
    H H18B 0.204(3) -0.798(2) -0.2900(8) 0.049(5) Uiso d 1 . .
    C C19 0.3486(4) -0.9629(2) -0.35978(8) 0.0484(4) Uani d 1 . .
    H H19A 0.374(3) -0.893(2) -0.3915(9) 0.060(5) Uiso d 1 . .
    H H19B 0.200(4) -1.030(2) -0.3717(9) 0.069(6) Uiso d 1 . .
    H H19C 0.480(4) -1.039(2) -0.3619(9) 0.066(6) Uiso d 1 . .
    C C20 0.8557(2) 0.55349(16) 0.41884(6) 0.0263(3) Uani d 1 . .
    C C21 0.9248(2) 0.69069(16) 0.47011(6) 0.0287(3) Uani d 1 . .
    C C22 0.7842(3) 0.7171(2) 0.51894(7) 0.0378(3) Uani d 1 . .
    H H22A 0.827(3) 0.804(2) 0.5527(8) 0.048(5) Uiso d 1 . .
    H H22B 0.652(3) 0.648(2) 0.5221(8) 0.050(5) Uiso d 1 . .
    C C23 1.1432(3) 0.7870(2) 0.46524(8) 0.0422(4) Uani d 1 . .
    H H23A 1.282(3) 0.719(2) 0.4610(9) 0.064(6) Uiso d 1 . .
    H H23B 1.173(3) 0.875(2) 0.5006(9) 0.060(5) Uiso d 1 . .
    H H23C 1.132(3) 0.837(2) 0.4253(9) 0.058(5) Uiso d 1 . .
loop_
    _atom_site_aniso_label
    _atom_site_aniso_U_11
    _atom_site_aniso_U_22
    _atom_site_aniso_U_33
    _atom_site_aniso_U_12
    _atom_site_aniso_U_13
    _atom_site_aniso_U_23
    O1 0.0254(5) 0.0325(5) 0.0256(5) -0.0076(4) 0.0021(4) -0.0017(4)
    O2 0.0248(4) 0.0263(5) 0.0232(4) -0.0036(4) 0.0055(3) -0.0048(4)
    O3 0.0258(4) 0.0263(5) 0.0216(4) -0.0015(4) 0.0024(3) -0.0028(4)
    O4 0.0283(5) 0.0291(5) 0.0231(4) -0.0031(4) 0.0051(4) -0.0053(4)
    O5 0.0341(6) 0.0567(7) 0.0302(5) -0.0122(5) 0.0084(4) -0.0072(5)
    C1 0.0213(6) 0.0217(6) 0.0199(6) 0.0020(5) 0.0010(4) 0.0044(5)
    C2 0.0208(6) 0.0191(6) 0.0194(6) 0.0031(4) 0.0015(4) 0.0029(4)
    C3 0.0204(6) 0.0226(6) 0.0224(6) -0.0001(5) 0.0012(5) 0.0036(5)
    C4 0.0221(6) 0.0249(6) 0.0222(6) 0.0031(5) 0.0055(5) 0.0034(5)
    C5 0.0246(6) 0.0177(6) 0.0196(6) 0.0035(5) 0.0006(5) 0.0019(4)
    C6 0.0211(6) 0.0210(6) 0.0242(6) -0.0008(5) 0.0020(5) 0.0028(5)
    C7 0.0192(6) 0.0238(6) 0.0210(6) 0.0016(5) 0.0032(5) 0.0023(5)
    C8 0.0246(6) 0.0203(6) 0.0191(6) -0.0036(5) 0.0042(5) -0.0006(5)
    C9 0.0209(6) 0.0287(6) 0.0213(6) -0.0023(5) 0.0002(5) 0.0020(5)
    C10 0.0229(6) 0.0262(6) 0.0237(6) 0.0028(5) 0.0039(5) 0.0020(5)
    C11 0.0255(6) 0.0235(6) 0.0189(6) -0.0035(5) 0.0046(5) -0.0013(5)
    C12 0.0232(6) 0.0305(7) 0.0203(6) -0.0019(5) -0.0011(5) 0.0034(5)
    C13 0.0240(6) 0.0250(6) 0.0241(6) 0.0030(5) 0.0028(5) 0.0037(5)
    C14 0.0248(6) 0.0227(6) 0.0227(6) -0.0004(5) 0.0018(5) 0.0010(5)
    C15 0.0299(7) 0.0254(6) 0.0219(6) -0.0029(5) 0.0018(5) 0.0012(5)
    C16 0.0286(7) 0.0250(6) 0.0239(6) -0.0029(5) 0.0021(5) 0.0017(5)
    C17 0.0298(7) 0.0232(6) 0.0248(6) -0.0006(5) 0.0016(5) 0.0013(5)
    C18 0.0364(8) 0.0336(8) 0.0337(8) -0.0090(6) -0.0022(6) -0.0001(6)
    C19 0.0585(11) 0.0436(10) 0.0374(9) -0.0066(9) -0.0135(8) -0.0043(8)
    C20 0.0259(6) 0.0315(7) 0.0205(6) 0.0037(5) 0.0013(5) 0.0005(5)
    C21 0.0317(7) 0.0306(7) 0.0225(6) 0.0061(5) -0.0016(5) -0.0001(5)
    C22 0.0430(9) 0.0423(9) 0.0262(7) 0.0053(7) 0.0040(6) -0.0012(6)
    C23 0.0417(9) 0.0399(9) 0.0389(9) -0.0093(7) 0.0046(7) -0.0113(7)
_geom_special_details
;
 All s.u.'s (except the s.u. in the dihedral angle between two l.s. planes)
 are estimated using the full covariance matrix. The cell s.u.'s are taken
 into account individually in the estimation of s.u.'s in distances, angles
 and torsion angles; correlations between s.u.'s in cell parameters are only
 used when they are defined by crystal symmetry. An approximate (isotropic)
 treatment of cell s.u.'s is used for estimating s.u.'s involving l.s. planes.
;
loop_
    _geom_bond_atom_site_label_1
    _geom_bond_atom_site_label_2
    _geom_bond_site_symmetry_2
    _geom_bond_distance
    _geom_bond_publ_flag
    O1 C1 . 1.2044(13) ?
    O2 C1 . 1.3636(14) ?
    O2 C8 . 1.4059(13) ?
    O3 C5 . 1.3563(14) ?
    O3 C14 . 1.4382(15) ?
    O4 C11 . 1.4019(14) ?
    O4 C20 . 1.3594(15) ?
    O5 C20 . 1.2007(15) ?
    C1 C2 . 1.4770(16) ?
    C2 C3 . 1.3965(16) ?
    C2 C7 . 1.3897(16) ?
    C3 H3 . 0.971(15) ?
    C3 C4 . 1.3749(17) ?
    C4 H4 . 0.959(15) ?
    C4 C5 . 1.3960(16) ?
    C5 C6 . 1.3950(16) ?
    C6 H6 . 0.959(14) ?
    C6 C7 . 1.3903(16) ?
    C7 H7 . 0.951(14) ?
    C8 C9 . 1.3822(17) ?
    C8 C13 . 1.3823(17) ?
    C9 H9 . 0.944(14) ?
    C9 C10 . 1.3841(17) ?
    C10 H10 . 0.961(14) ?
    C10 C11 . 1.3828(17) ?
    C11 C12 . 1.3819(18) ?
    C12 H12 . 0.942(14) ?
    C12 C13 . 1.3856(17) ?
    C13 H13 . 0.968(14) ?
    C14 H14A . 0.976(14) ?
    C14 H14B . 0.986(14) ?
    C14 C15 . 1.5080(17) ?
    C15 H15A . 1.022(15) ?
    C15 H15B . 0.980(16) ?
    C15 C16 . 1.5221(17) ?
    C16 H16A . 0.983(15) ?
    C16 H16B . 0.996(16) ?
    C16 C17 . 1.5221(18) ?
    C17 H17A . 1.008(15) ?
    C17 H17B . 0.994(16) ?
    C17 C18 . 1.5199(19) ?
    C18 H18A . 1.018(18) ?
    C18 H18B . 0.982(18) ?
    C18 C19 . 1.512(2) ?
    C19 H19A . 0.98(2) ?
    C19 H19B . 1.00(2) ?
    C19 H19C . 0.99(2) ?
    C20 C21 . 1.4894(18) ?
    C21 C22 . 1.3427(19) ?
    C21 C23 . 1.477(2) ?
    C22 H22A . 0.961(17) ?
    C22 H22B . 0.945(18) ?
    C23 H23A . 0.99(2) ?
    C23 H23B . 0.977(18) ?
    C23 H23C . 1.013(19) ?
loop_
    _geom_angle_atom_site_label_1
    _geom_angle_atom_site_label_2
    _geom_angle_atom_site_label_3
    _geom_angle_site_symmetry_1
    _geom_angle_site_symmetry_3
    _geom_angle
    _geom_angle_publ_flag
    C1 O2 C8 . . 118.12(9) ?
    C5 O3 C14 . . 118.59(9) ?
    C20 O4 C11 . . 119.76(10) ?
    O1 C1 O2 . . 123.19(11) ?
    O1 C1 C2 . . 124.69(11) ?
    O2 C1 C2 . . 112.11(10) ?
    C3 C2 C1 . . 116.71(10) ?
    C7 C2 C1 . . 124.17(10) ?
    C7 C2 C3 . . 119.05(11) ?
    C2 C3 H3 . . 120.4(9) ?
    C4 C3 C2 . . 120.91(11) ?
    C4 C3 H3 . . 118.7(9) ?
    C3 C4 H4 . . 122.3(8) ?
    C3 C4 C5 . . 119.83(11) ?
    C5 C4 H4 . . 117.8(8) ?
    O3 C5 C4 . . 115.06(10) ?
    O3 C5 C6 . . 124.98(11) ?
    C6 C5 C4 . . 119.96(11) ?
    C5 C6 H6 . . 119.9(8) ?
    C7 C6 C5 . . 119.54(11) ?
    C7 C6 H6 . . 120.6(8) ?
    C2 C7 C6 . . 120.65(11) ?
    C2 C7 H7 . . 120.0(8) ?
    C6 C7 H7 . . 119.3(8) ?
    C9 C8 O2 . . 116.27(10) ?
    C9 C8 C13 . . 121.80(11) ?
    C13 C8 O2 . . 121.86(11) ?
    C8 C9 H9 . . 119.1(8) ?
    C8 C9 C10 . . 119.18(11) ?
    C10 C9 H9 . . 121.7(8) ?
    C9 C10 H10 . . 120.5(8) ?
    C11 C10 C9 . . 119.12(11) ?
    C11 C10 H10 . . 120.3(8) ?
    C10 C11 O4 . . 122.03(11) ?
    C12 C11 O4 . . 116.12(11) ?
    C12 C11 C10 . . 121.66(11) ?
    C11 C12 H12 . . 117.4(8) ?
    C11 C12 C13 . . 119.28(12) ?
    C13 C12 H12 . . 123.3(8) ?
    C8 C13 C12 . . 118.97(12) ?
    C8 C13 H13 . . 121.3(8) ?
    C12 C13 H13 . . 119.6(8) ?
    O3 C14 H14A . . 109.4(8) ?
    O3 C14 H14B . . 110.7(8) ?
    O3 C14 C15 . . 107.03(10) ?
    H14A C14 H14B . . 108.0(11) ?
    C15 C14 H14A . . 110.3(8) ?
    C15 C14 H14B . . 111.3(8) ?
    C14 C15 H15A . . 108.8(8) ?
    C14 C15 H15B . . 109.3(9) ?
    C14 C15 C16 . . 112.14(11) ?
    H15A C15 H15B . . 106.4(12) ?
    C16 C15 H15A . . 111.0(8) ?
    C16 C15 H15B . . 109.1(9) ?
    C15 C16 H16A . . 109.6(8) ?
    C15 C16 H16B . . 110.0(8) ?
    H16A C16 H16B . . 103.9(12) ?
    C17 C16 C15 . . 113.23(11) ?
    C17 C16 H16A . . 110.4(8) ?
    C17 C16 H16B . . 109.3(8) ?
    C16 C17 H17A . . 109.4(8) ?
    C16 C17 H17B . . 108.7(9) ?
    H17A C17 H17B . . 107.6(12) ?
    C18 C17 C16 . . 113.10(11) ?
    C18 C17 H17A . . 108.3(8) ?
    C18 C17 H17B . . 109.7(8) ?
    C17 C18 H18A . . 108.5(9) ?
    C17 C18 H18B . . 109.3(10) ?
    H18A C18 H18B . . 103.9(14) ?
    C19 C18 C17 . . 114.27(14) ?
    C19 C18 H18A . . 108.3(9) ?
    C19 C18 H18B . . 112.0(10) ?
    C18 C19 H19A . . 112.4(11) ?
    C18 C19 H19B . . 110.7(11) ?
    C18 C19 H19C . . 110.7(11) ?
    H19A C19 H19B . . 109.3(16) ?
    H19A C19 H19C . . 107.2(16) ?
    H19B C19 H19C . . 106.2(15) ?
    O4 C20 C21 . . 110.19(11) ?
    O5 C20 O4 . . 123.39(11) ?
    O5 C20 C21 . . 126.41(12) ?
    C22 C21 C20 . . 117.14(14) ?
    C22 C21 C23 . . 123.96(14) ?
    C23 C21 C20 . . 118.89(12) ?
    C21 C22 H22A . . 118.3(10) ?
    C21 C22 H22B . . 121.8(10) ?
    H22A C22 H22B . . 119.7(14) ?
    C21 C23 H23A . . 111.5(11) ?
    C21 C23 H23B . . 113.1(11) ?
    C21 C23 H23C . . 109.5(10) ?
    H23A C23 H23B . . 109.7(15) ?
    H23A C23 H23C . . 105.3(15) ?
    H23B C23 H23C . . 107.4(15) ?
loop_
    _geom_torsion_atom_site_label_1
    _geom_torsion_atom_site_label_2
    _geom_torsion_atom_site_label_3
    _geom_torsion_atom_site_label_4
    _geom_torsion_site_symmetry_1
    _geom_torsion_site_symmetry_2
    _geom_torsion_site_symmetry_3
    _geom_torsion_site_symmetry_4
    _geom_torsion
    _geom_torsion_publ_flag
    O1 C1 C2 C3 . . . . 1.43(18) ?
    O1 C1 C2 C7 . . . . -175.41(12) ?
    O2 C1 C2 C3 . . . . -179.84(10) ?
    O2 C1 C2 C7 . . . . 3.33(16) ?
    O2 C8 C9 C10 . . . . 176.84(10) ?
    O2 C8 C13 C12 . . . . -177.26(10) ?
    O3 C5 C6 C7 . . . . -177.51(11) ?
    O3 C14 C15 C16 . . . . 178.76(10) ?
    O4 C11 C12 C13 . . . . -175.19(11) ?
    O4 C20 C21 C22 . . . . -177.29(12) ?
    O4 C20 C21 C23 . . . . 1.57(17) ?
    O5 C20 C21 C22 . . . . 2.4(2) ?
    O5 C20 C21 C23 . . . . -178.72(15) ?
    C1 O2 C8 C9 . . . . 126.52(12) ?
    C1 O2 C8 C13 . . . . -56.60(15) ?
    C1 C2 C3 C4 . . . . -174.95(11) ?
    C1 C2 C7 C6 . . . . 175.36(11) ?
    C2 C3 C4 C5 . . . . -0.46(18) ?
    C3 C2 C7 C6 . . . . -1.40(17) ?
    C3 C4 C5 O3 . . . . 178.14(10) ?
    C3 C4 C5 C6 . . . . -1.78(18) ?
    C4 C5 C6 C7 . . . . 2.40(17) ?
    C5 O3 C14 C15 . . . . 174.48(10) ?
    C5 C6 C7 C2 . . . . -0.80(18) ?
    C7 C2 C3 C4 . . . . 2.05(17) ?
    C8 O2 C1 O1 . . . . 3.74(17) ?
    C8 O2 C1 C2 . . . . -175.02(10) ?
    C8 C9 C10 C11 . . . . 0.58(18) ?
    C9 C8 C13 C12 . . . . -0.55(18) ?
    C9 C10 C11 O4 . . . . 174.30(11) ?
    C9 C10 C11 C12 . . . . -0.53(19) ?
    C10 C11 C12 C13 . . . . -0.07(19) ?
    C11 O4 C20 O5 . . . . -3.94(19) ?
    C11 O4 C20 C21 . . . . 175.79(10) ?
    C11 C12 C13 C8 . . . . 0.60(18) ?
    C13 C8 C9 C10 . . . . -0.05(18) ?
    C14 O3 C5 C4 . . . . -174.72(10) ?
    C14 O3 C5 C6 . . . . 5.20(17) ?
    C14 C15 C16 C17 . . . . 176.70(11) ?
    C15 C16 C17 C18 . . . . 179.72(12) ?
    C16 C17 C18 C19 . . . . -174.03(14) ?
    C20 O4 C11 C10 . . . . 60.01(16) ?
    C20 O4 C11 C12 . . . . -124.89(12) ?
loop_
    _geom_hbond_atom_site_label_D
    _geom_hbond_atom_site_label_H
    _geom_hbond_atom_site_label_A
    _geom_hbond_site_symmetry_A
    _geom_hbond_distance_DH
    _geom_hbond_distance_HA
    _geom_hbond_distance_DA
    _geom_hbond_angle_DHA
    C9 H9 O1 1_455 0.943(16) 2.471(16) 3.3774(15) 161.3(12)
_iucr_refine_instructions_details
;
TITL P-1 in P-1 #2
REM reset to P-1 #2
CELL 0.71073 5.6805 8.3846 21.4864 99.191 92.719 91.701
ZERR 2 0.0003 0.0005 0.0012 0.001 0.001 0.001
LATT 1
SFAC C H O
UNIT 46 52 10
L.S. 4
PLAN  20
TEMP -123.15
BOND
MORE -1
BOND $H
CONF
fmap 2
acta 52
OMIT -2 58
OMIT 0 0 1
OMIT 0 -1 2
OMIT 2 -2 1
REM <olex2.extras>
REM <HklSrc "%.\\P-1.hkl">
REM </olex2.extras>
WGHT    0.058500    0.043100
FVAR       0.16186
O1    3    1.326058    0.120654    0.135534    11.00000    0.02536    0.03247 =
         0.02558   -0.00166    0.00210   -0.00757
O2    3    0.976168    0.043860    0.169467    11.00000    0.02482    0.02630 =
         0.02317   -0.00475    0.00547   -0.00364
O3    3    0.990534   -0.413943   -0.094718    11.00000    0.02576    0.02632 =
         0.02161   -0.00280    0.00242   -0.00147
O4    3    1.019864    0.537818    0.374458    11.00000    0.02827    0.02912 =
         0.02314   -0.00526    0.00506   -0.00306
O5    3    0.682263    0.466605    0.415795    11.00000    0.03409    0.05669 =
         0.03016   -0.00720    0.00838   -0.01216
C1    1    1.151754    0.032974    0.128032    11.00000    0.02132    0.02167 =
         0.01988    0.00437    0.00098    0.00196
C2    1    1.099544   -0.095303    0.073070    11.00000    0.02077    0.01907 =
         0.01937    0.00295    0.00155    0.00305
C3    1    1.268937   -0.116833    0.027737    11.00000    0.02045    0.02265 =
         0.02239    0.00363    0.00120   -0.00006
H3    2    1.417646   -0.054917    0.034466    11.00000    0.03383
C4    1    1.228193   -0.224565   -0.027345    11.00000    0.02209    0.02486 =
         0.02217    0.00343    0.00550    0.00307
H4    2    1.339217   -0.238086   -0.059896    11.00000    0.03196
C5    1    1.015604   -0.314883   -0.038190    11.00000    0.02460    0.01767 =
         0.01956    0.00190    0.00056    0.00353
C6    1    0.847983   -0.298930    0.007578    11.00000    0.02112    0.02102 =
         0.02417    0.00280    0.00198   -0.00077
H6    2    0.704139   -0.363441    0.000599    11.00000    0.02615
C7    1    0.890628   -0.188372    0.062778    11.00000    0.01924    0.02376 =
         0.02101    0.00231    0.00324    0.00156
H7    2    0.775054   -0.176771    0.093630    11.00000    0.02524
C8    1    0.994029    0.169529    0.221486    11.00000    0.02464    0.02033 =
         0.01906   -0.00063    0.00418   -0.00360
C9    1    0.802279    0.267004    0.229667    11.00000    0.02088    0.02868 =
         0.02134    0.00202    0.00022   -0.00229
H9    2    0.673659    0.249240    0.199573    11.00000    0.03150
C10   1    0.803668    0.387962    0.281718    11.00000    0.02286    0.02624 =
         0.02367    0.00196    0.00386    0.00282
H10   2    0.672959    0.457884    0.288054    11.00000    0.02477
C11   1    0.997886    0.409086    0.323901    11.00000    0.02551    0.02354 =
         0.01894   -0.00128    0.00463   -0.00346
C12   1    1.189622    0.311668    0.315645    11.00000    0.02317    0.03048 =
         0.02033    0.00337   -0.00111   -0.00190
H12   2    1.315494    0.331632    0.346362    11.00000    0.02772
C13   1    1.187502    0.189566    0.263872    11.00000    0.02404    0.02500 =
         0.02405    0.00370    0.00279    0.00301
H13   2    1.323658    0.123418    0.257021    11.00000    0.02481
C14   1    0.768784   -0.500734   -0.111921    11.00000    0.02480    0.02271 =
         0.02268    0.00097    0.00183   -0.00036
H14A  2    0.641626   -0.424491   -0.109381    11.00000    0.02740
H14B  2    0.737774   -0.577615   -0.082776    11.00000    0.02615
C15   1    0.783021   -0.586814   -0.178773    11.00000    0.02994    0.02540 =
         0.02189    0.00122    0.00178   -0.00288
H15A  2    0.926894   -0.657532   -0.180987    11.00000    0.03056
H15B  2    0.810426   -0.507029   -0.206619    11.00000    0.03623
C16   1    0.559023   -0.686818   -0.202209    11.00000    0.02858    0.02496 =
         0.02391    0.00166    0.00205   -0.00288
H16A  2    0.421665   -0.618601   -0.196062    11.00000    0.03189
H16B  2    0.531626   -0.770961   -0.175206    11.00000    0.03626
C17   1    0.563116   -0.767314   -0.270842    11.00000    0.02981    0.02318 =
         0.02477    0.00127    0.00156   -0.00059
H17A  2    0.583412   -0.681871   -0.298448    11.00000    0.03270
H17B  2    0.701864   -0.836936   -0.275553    11.00000    0.03756
C18   1    0.339710   -0.867741   -0.294003    11.00000    0.03644    0.03359 =
         0.03373   -0.00005   -0.00218   -0.00899
H18A  2    0.309730   -0.946908   -0.263676    11.00000    0.05044
H18B  2    0.203675   -0.797939   -0.289994    11.00000    0.04930
C19   1    0.348627   -0.962884   -0.359784    11.00000    0.05846    0.04361 =
         0.03745   -0.00429   -0.01349   -0.00664
H19A  2    0.373948   -0.893232   -0.391535    11.00000    0.06027
H19B  2    0.200413   -1.030440   -0.371690    11.00000    0.06918
H19C  2    0.479560   -1.039313   -0.361930    11.00000    0.06647
C20   1    0.855694    0.553489    0.418840    11.00000    0.02592    0.03145 =
         0.02052    0.00049    0.00128    0.00369
C21   1    0.924751    0.690687    0.470112    11.00000    0.03169    0.03056 =
         0.02248   -0.00006   -0.00158    0.00609
C22   1    0.784196    0.717075    0.518938    11.00000    0.04299    0.04232 =
         0.02618   -0.00122    0.00402    0.00532
H22A  2    0.826960    0.804221    0.552715    11.00000    0.04798
H22B  2    0.651862    0.648315    0.522070    11.00000    0.05043
C23   1    1.143150    0.787012    0.465241    11.00000    0.04169    0.03987 =
         0.03885   -0.01128    0.00456   -0.00933
H23A  2    1.281573    0.718522    0.460977    11.00000    0.06363
H23B  2    1.172671    0.875289    0.500634    11.00000    0.05958
H23C  2    1.131782    0.836735    0.425282    11.00000    0.05819
HKLF 4
REM  P-1 in P-1 #2
REM R1 =  0.0445 for   3849 Fo > 4sig(Fo)  and  0.0659 for all   5330 data
REM    357 parameters refined using      0 restraints
END
WGHT      0.0585      0.0431
REM Highest difference peak  0.324,  deepest hole -0.233,  1-sigma level  0.043
Q1    1   1.1252 -0.0306  0.1003  11.00000  0.05    0.32
Q2    1   0.8793 -0.2321  0.0328  11.00000  0.05    0.30
Q3    1   0.9576 -0.3321 -0.0094  11.00000  0.05    0.29
Q4    1   1.1957 -0.1283  0.0564  11.00000  0.05    0.29
Q5    1   0.8844  0.3943  0.3067  11.00000  0.05    0.27
Q6    1   0.8928  0.6212  0.4493  11.00000  0.05    0.26
Q7    1   1.2302 -0.1659 -0.0005  11.00000  0.05    0.25
Q8    1   0.9176 -0.2831 -0.0198  11.00000  0.05    0.25
Q9    1   0.8687  0.1840  0.2349  11.00000  0.05    0.24
Q10   1   1.1573  0.2531  0.2911  11.00000  0.05    0.22
Q11   1   1.2525 -0.1956  0.0079  11.00000  0.05    0.22
Q12   1   0.8233  0.3177  0.2607  11.00000  0.05    0.21
Q13   1   1.0085  0.4582  0.3485  11.00000  0.05    0.20
Q14   1   0.8186  0.7368  0.4828  11.00000  0.05    0.20
Q15   1   1.0042 -0.1418  0.0699  11.00000  0.05    0.20
Q16   1   0.9502  0.2566  0.2214  11.00000  0.05    0.20
Q17   1   0.7690 -0.5708 -0.1411  11.00000  0.05    0.20
Q18   1   1.1257  0.3944  0.3085  11.00000  0.05    0.20
Q19   1   0.6930  0.5420  0.4005  11.00000  0.05    0.18
Q20   1   1.0816  0.1764  0.2471  11.00000  0.05    0.18
  REM The information below was added by Olex2.
  REM
  REM R1 = 0.0445 for 3849 Fo > 4sig(Fo) and 0.0659 for all 12384 data
  REM n/a parameters refined using n/a restraints
  REM Highest difference peak 0.32, deepest hole -0.23
  REM Mean Shift 0, Max Shift 0.000.
  REM +++ Tabular Listing of Refinement Information +++
  REM R1_all = 0.0659
  REM R1_gt = 0.0445
  REM wR_ref = 0.1173
  REM GOOF = 1.043
  REM Shift_max = 0.000
  REM Shift_mean = 0
  REM Reflections_all = 12384
  REM Reflections_gt = 3849
  REM Parameters = n/a
  REM Hole = -0.23
  REM Peak = 0.32
  REM Flack = n/a
;
