# Supplementary material for: Crystal structure of 4-[(3-methyl­but-3-eno­yl)­oxy]phenyl 4-n-hexyl­oxybenzoate
Source: Acta Crystallogr E Crystallogr Commun. 2017 Jun 20;73(Pt 7):1052–5. doi: 10.1107/S2056989017008568 (PMC5499289; doi:10.1107/S2056989017008568)
Supplement: Supplementary file 2 [file e-73-01052-Isup2.hkl]

# 
# h,k,l, Fc-squared, Fo-squared, sigma(Fo-squared) and status flag 
# 
data_I
_shelx_title ' P-1 in P-1 #  2' 
_shelx_refln_list_code          4 
_shelx_F_calc_maximum      200.58 
_exptl_crystal_F_000       408.00 
_reflns_d_resolution_high  0.7330 
 
loop_ 
 _symmetry_equiv_pos_as_xyz 
 'x, y, z' 
 '-x, -y, -z' 
 
_cell_length_a     5.6805 
_cell_length_b     8.3846 
_cell_length_c    21.4864 
_cell_angle_alpha  99.191 
_cell_angle_beta   92.719 
_cell_angle_gamma  91.701 
 
_shelx_F_squared_multiplier     1.000 
 
loop_ 
 _refln_index_h 
 _refln_index_k 
 _refln_index_l 
 _refln_F_squared_calc 
 _refln_F_squared_meas 
 _refln_F_squared_sigma 
 _refln_observed_status 
   1   0   0     8320.40     8141.81     70.21 o 
   2   0   0      407.79      425.98      5.06 o 
   3   0   0      174.65      171.99      3.29 o 
   4   0   0      204.31      192.31      4.08 o 
   5   0   0      365.94      371.48      6.47 o 
   6   0   0      240.34      260.61      7.66 o 
   7   0   0       28.33       35.88      5.73 o 
  -7   1   0        0.67       -2.67      2.67 o 
  -6   1   0       12.37       10.99      4.96 o 
  -5   1   0      824.26      826.89     10.75 o 
  -4   1   0       77.77       78.64      2.71 o 
  -3   1   0        1.04        2.02      0.79 o 
  -2   1   0       29.92       29.84      1.32 o 
  -1   1   0      405.30      392.74      4.18 o 
   0   1   0      492.09      478.43      4.55 o 
   1   1   0      984.04      969.71     11.07 o 
   2   1   0      188.49      206.05      2.96 o 
   3   1   0        0.25        1.37      0.79 o 
   4   1   0      602.06      612.95      7.97 o 
   5   1   0        6.52        7.47      1.89 o 
   6   1   0        2.65        2.17      1.74 o 
   7   1   0        2.04        2.86      2.11 o 
  -7   2   0       69.88       73.28      7.63 o 
  -6   2   0       75.93       83.05      6.87 o 
  -5   2   0       83.96       90.97      3.29 o 
  -4   2   0       22.86       19.16      1.73 o 
  -3   2   0      678.46      704.19      8.33 o 
  -2   2   0      171.62      168.34      2.97 o 
  -1   2   0      663.38      690.31      7.02 o 
   0   2   0      111.21      115.84      1.98 o 
   1   2   0       60.01       71.92      1.46 o 
   2   2   0     1295.34     1372.43     27.14 o 
   3   2   0     1521.47     1630.12     18.79 o 
   4   2   0       27.87       29.15      1.56 o 
   5   2   0        9.43        8.80      2.01 o 
   6   2   0        5.86        2.56      3.44 o 
   7   2   0       10.13       13.87      5.15 o 
  -7   3   0        6.36        8.02      4.20 o 
  -6   3   0        4.68        6.75      2.48 o 
  -5   3   0        0.45       -1.15      1.47 o 
  -4   3   0       19.69       22.53      1.80 o 
  -3   3   0       14.98       17.66      1.34 o 
  -2   3   0       55.67       61.42      2.01 o 
  -1   3   0        0.15        0.89      0.66 o 
   0   3   0      207.57      213.11      3.31 o 
   1   3   0       14.93       21.11      2.19 o 
   2   3   0     1645.55     1834.91     19.56 o 
   3   3   0      321.13      316.73      6.75 o 
   4   3   0        8.31        1.98      1.47 o 
   5   3   0      209.11      186.48      6.21 o 
   6   3   0       12.17        9.92      2.43 o 
   7   3   0        4.49        2.36      2.28 o 
  -7   4   0        1.49        1.06      2.28 o 
  -6   4   0        2.24        3.28      2.29 o 
  -5   4   0        4.84        5.73      1.89 o 
  -4   4   0        3.89        3.16      1.11 o 
  -3   4   0      714.70      769.05     14.83 o 
  -2   4   0       31.73       35.01      2.09 o 
  -1   4   0      344.88      345.29      4.98 o 
   0   4   0       44.86       43.23      1.76 o 
   1   4   0      299.58      324.49      4.65 o 
   2   4   0        1.20        2.51      0.64 o 
   3   4   0       28.19       29.60      2.55 o 
   4   4   0        1.02        0.28      1.47 o 
   5   4   0       91.29       91.31      6.49 o 
   6   4   0       20.00       27.03      4.77 o 
   7   4   0        4.65        1.31      2.38 o 
  -7   5   0        0.25       -2.16      2.16 o 
  -6   5   0        0.00       -1.62      1.62 o 
  -5   5   0       16.65       13.62      2.43 o 
  -4   5   0        2.63        7.17      1.83 o 
  -3   5   0       19.15       23.46      3.55 o 
  -2   5   0      191.00      188.58      3.84 o 
  -1   5   0        9.07       10.88      1.23 o 
   0   5   0       39.65       40.88      2.26 o 
   1   5   0      630.13      618.69      7.76 o 
   2   5   0       13.37       21.57      4.27 o 
   3   5   0       17.45       17.23      3.82 o 
   4   5   0       72.28       68.25      4.18 o 
   5   5   0      125.46      137.12      6.11 o 
   6   5   0       50.53       50.95      7.25 o 
  -6   6   0        4.55       11.68      5.34 o 
  -5   6   0        0.04       -0.97      1.47 o 
  -4   6   0        0.89        0.00      1.91 o 
  -3   6   0        0.70       -2.03      2.03 o 
  -2   6   0       10.65        8.43      1.36 o 
  -1   6   0       37.51       40.81      2.69 o 
   0   6   0        4.38        4.20      1.35 o 
   1   6   0       23.82       22.79      1.80 o 
   2   6   0       21.75       22.41      2.43 o 
   3   6   0        0.11        2.10      1.62 o 
   4   6   0       45.13       39.01      3.64 o 
   5   6   0       30.16       28.75      5.53 o 
   6   6   0       14.61       16.45      3.51 o 
  -6   7   0       19.98       27.48      5.73 o 
  -5   7   0        3.04        1.91      1.89 o 
  -4   7   0       81.10       78.07      4.49 o 
  -3   7   0        7.02        9.99      2.19 o 
  -2   7   0      359.68      361.21      6.42 o 
  -1   7   0      472.36      475.75      9.04 o 
   0   7   0       99.23      105.76      3.97 o 
   1   7   0       98.68      105.90      3.37 o 
   2   7   0      246.77      239.56      7.00 o 
   3   7   0       98.96       83.57      4.72 o 
   4   7   0      219.04      209.53      7.42 o 
   5   7   0       57.08       51.76      4.86 o 
  -5   8   0        9.95       19.08      4.96 o 
  -4   8   0        9.46       11.45      4.20 o 
  -3   8   0       35.30       32.64      3.30 o 
  -2   8   0      123.03      118.78      3.89 o 
  -1   8   0       53.90       50.40      2.77 o 
   0   8   0      107.74      108.84      3.67 o 
   1   8   0      537.52      532.37     10.93 o 
   2   8   0      188.78      187.68      6.75 o 
   3   8   0        3.27       -0.43      2.01 o 
   4   8   0        1.55        2.34      2.48 o 
   5   8   0        5.85        7.38      3.09 o 
  -4   9   0        4.13        0.38      3.44 o 
  -3   9   0        3.54       10.31      3.82 o 
  -2   9   0       25.25       24.05      4.96 o 
  -1   9   0       57.49       56.14      3.86 o 
   0   9   0        1.61        2.93      1.54 o 
   1   9   0       13.18       13.91      2.82 o 
   2   9   0       30.26       32.31      3.78 o 
   3   9   0        0.43       -2.11      2.11 o 
   4   9   0       24.95       19.13      3.51 o 
  -3  10   0        8.97       12.60      4.58 o 
  -2  10   0        6.76        4.96      3.05 o 
  -1  10   0       29.90       24.05      4.96 o 
   0  10   0       94.00       98.86      7.82 o 
   1  10   0       19.62       19.78      6.11 o 
   2  10   0        7.13        7.92      2.82 o 
   3  10   0       32.36       37.23      4.45 o 
  -2  11   0        0.04        0.38      2.67 o 
   1  11   0        2.11        1.15      3.82 o 
  -1 -11   1       50.42       62.60      7.25 o 
   2 -11   1        0.01        0.00      3.05 o 
  -3 -10   1        0.10        0.76      2.43 o 
  -2 -10   1        3.30        5.34      2.70 o 
  -1 -10   1      211.75      209.11      9.73 o 
   0 -10   1       14.87       13.08      2.70 o 
   1 -10   1        2.10        1.72      2.48 o 
   2 -10   1        0.36       -2.29      2.29 o 
   3 -10   1       23.20       21.37      4.96 o 
  -4  -9   1        2.60        2.83      4.20 o 
  -3  -9   1        0.46       -1.24      3.44 o 
  -2  -9   1       41.86       40.25      4.05 o 
  -1  -9   1       10.47        8.02      2.43 o 
   0  -9   1        1.53        1.70      1.74 o 
   1  -9   1       45.04       41.39      2.77 o 
   2  -9   1       19.69       18.70      4.20 o 
   3  -9   1        9.23        9.92      3.82 o 
   4  -9   1        4.51        3.82      3.82 o 
  -5  -8   1       31.14       23.64      3.91 o 
  -4  -8   1      218.94      204.57      7.69 o 
  -3  -8   1        6.62       10.23      2.66 o 
  -2  -8   1       18.99       21.70      2.97 o 
  -1  -8   1       20.72       19.29      3.05 o 
   0  -8   1      210.32      212.03      5.08 o 
   1  -8   1      178.95      175.83      4.62 o 
   2  -8   1       70.87       72.10      4.12 o 
   3  -8   1        4.69        5.34      3.05 o 
   4  -8   1       14.98       16.32      2.82 o 
   5  -8   1        0.08       -1.15      2.67 o 
  -5  -7   1        9.39       16.90      5.92 o 
  -4  -7   1        0.68       -1.89      1.89 o 
  -3  -7   1        2.37        0.62      1.91 o 
  -2  -7   1        7.31        6.06      2.01 o 
  -1  -7   1       29.58       31.97      2.07 o 
   0  -7   1        0.67        1.62      1.16 o 
   1  -7   1       67.50       74.93      3.30 o 
   2  -7   1       58.94       63.79      2.75 o 
   3  -7   1        0.34       -0.83      1.47 o 
   4  -7   1        7.77        9.38      2.48 o 
   5  -7   1        0.37        0.95      1.89 o 
   6  -7   1        0.77       -0.76      3.05 o 
  -6  -6   1       68.62       89.59     13.55 o 
  -5  -6   1       19.23       22.09      3.37 o 
  -4  -6   1        0.16        2.04      2.01 o 
  -3  -6   1      135.36      123.63      5.13 o 
  -2  -6   1        4.52        7.96      2.01 o 
  -1  -6   1      206.41      213.28      4.43 o 
   0  -6   1       22.79       25.84      1.74 o 
   1  -6   1      137.23      149.84      3.51 o 
   2  -6   1      240.63      248.32      4.86 o 
   3  -6   1       13.41       17.09      2.50 o 
   4  -6   1       50.77       42.27      3.48 o 
   5  -6   1       69.70       69.14      4.40 o 
   6  -6   1        1.14        3.20      2.11 o 
  -6  -5   1        1.26        2.00      2.28 o 
  -5  -5   1        5.32        8.21      2.43 o 
  -4  -5   1        3.10        2.58      1.74 o 
  -3  -5   1        1.02        0.97      1.91 o 
  -2  -5   1       25.91       24.10      2.43 o 
  -1  -5   1       10.61       10.23      1.11 o 
   0  -5   1        0.98        0.00      0.88 o 
   1  -5   1       53.93       53.86      2.18 o 
   2  -5   1        0.48        0.62      1.34 o 
   3  -5   1       39.66       45.82      2.11 o 
   4  -5   1       39.66       41.58      3.21 o 
   5  -5   1       11.52       12.75      2.55 o 
   6  -5   1       10.45       14.28      2.82 o 
   7  -5   1       12.11       13.78      3.09 o 
  -7  -4   1        8.80        8.23      3.63 o 
  -6  -4   1        0.01       -0.82      1.83 o 
  -5  -4   1      182.02      161.77      6.07 o 
  -4  -4   1        8.98        3.76      1.74 o 
  -3  -4   1       21.53       21.43      2.28 o 
  -2  -4   1        4.89        4.20      1.53 o 
  -1  -4   1      158.30      158.30      3.03 o 
   0  -4   1      248.17      259.91      4.11 o 
   1  -4   1        2.51        2.54      1.02 o 
   2  -4   1      114.22      132.40      2.97 o 
   3  -4   1     1080.29     1140.24     12.41 o 
   4  -4   1       26.26       27.61      1.85 o 
   5  -4   1       10.56       14.22      2.43 o 
   6  -4   1        6.75       10.91      4.96 o 
   7  -4   1        8.70       10.91      2.82 o 
  -7  -3   1       59.79       64.94      7.25 o 
  -6  -3   1        0.67       -1.74      1.74 o 
  -5  -3   1       12.45       10.68      2.28 o 
  -4  -3   1        6.21        4.58      2.29 o 
  -3  -3   1      658.07      700.99     23.86 o 
  -2  -3   1     1974.85     2025.01     23.48 o 
  -1  -3   1       25.98       23.33      1.11 o 
   0  -3   1      144.56      132.47      2.49 o 
   1  -3   1      311.88      274.99      3.86 o 
   2  -3   1     1067.15     1125.68     12.30 o 
   3  -3   1        2.27        3.22      0.83 o 
   4  -3   1       16.71       17.28      1.57 o 
   5  -3   1      151.91      161.17      5.53 o 
   6  -3   1      617.54      637.98     12.95 o 
   7  -3   1      342.19      393.52     16.03 o 
  -7  -2   1       27.99       38.42      6.49 o 
  -6  -2   1        1.10       -0.86      1.72 o 
  -5  -2   1       43.60       50.46      4.58 o 
  -4  -2   1      111.08      112.68      4.18 o 
  -3  -2   1      582.02      593.93      6.71 o 
  -2  -2   1      131.21      139.89      4.58 o 
  -1  -2   1        1.40        2.54      0.35 o 
   0  -2   1       88.74       91.31      1.82 o 
   1  -2   1      189.48      188.21      3.63 o 
   3  -2   1        4.17        8.33      1.01 o 
   4  -2   1        7.63        6.39      1.16 o 
   5  -2   1        4.14        7.52      1.51 o 
   6  -2   1       53.03       47.61      3.75 o 
   7  -2   1       11.95       11.83      4.58 o 
  -7  -1   1        0.13       -0.38      1.89 o 
  -6  -1   1      174.05      171.20      8.21 o 
  -5  -1   1       40.34       51.00      7.06 o 
  -4  -1   1        7.94        7.41      1.06 o 
  -3  -1   1        0.37        0.35      0.59 o 
  -2  -1   1      153.88      149.36      4.62 o 
  -1  -1   1     5718.38     5597.71     62.40 o 
   0  -1   1     3454.19     3520.07     48.45 o 
   1  -1   1     2096.59     2068.58     17.77 o 
   2  -1   1      375.68      381.66      4.75 o 
   3  -1   1      452.59      414.95      6.49 o 
   4  -1   1       82.40       79.39      2.63 o 
   5  -1   1        6.54        5.73      1.46 o 
   6  -1   1      156.12      165.27      9.16 o 
   7  -1   1        4.05        4.96      4.20 o 
  -7   0   1        9.75        8.78      3.44 o 
  -6   0   1       45.89       43.56      3.82 o 
  -5   0   1       50.92       53.83      2.68 o 
  -4   0   1        6.23        6.36      1.16 o 
  -3   0   1       16.98       15.10      1.23 o 
  -2   0   1       59.09       60.90      1.75 o 
  -1   0   1     1181.80     1197.12     10.58 o 
   1   0   1       25.75       29.80      0.94 o 
   2   0   1        1.79        0.51      0.66 o 
   3   0   1        0.77        0.80      0.79 o 
   4   0   1      536.92      528.66      7.30 o 
   5   0   1       16.83       14.16      2.35 o 
   6   0   1        0.03       -0.85      1.74 o 
   7   0   1        8.63        8.02      3.44 o 
  -7   1   1       38.25       35.11      5.34 o 
  -6   1   1      538.26      550.53     11.30 o 
  -5   1   1     1687.05     1662.89     17.91 o 
  -4   1   1      270.07      269.23      4.90 o 
  -3   1   1       66.99       68.34      2.20 o 
  -2   1   1      442.75      423.02      5.14 o 
  -1   1   1     1357.48     1389.23     12.34 o 
   0   1   1      439.23      448.12      4.33 o 
   1   1   1       50.34       54.72      1.83 o 
   2   1   1       63.18       69.74      1.91 o 
   3   1   1       22.28       28.59      1.57 o 
   4   1   1      172.87      182.26      5.17 o 
   5   1   1        3.42        0.57      1.35 o 
   6   1   1       20.71       21.86      2.97 o 
   7   1   1       10.63       15.07      3.44 o 
  -7   2   1       48.44       55.34      6.87 o 
  -6   2   1        1.12        0.88      3.44 o 
  -5   2   1        3.75        2.62      1.52 o 
  -4   2   1        4.14        3.69      1.10 o 
  -3   2   1      193.22      204.91      3.79 o 
  -2   2   1      293.92      292.22      4.18 o 
  -1   2   1       29.88       27.48      2.29 o 
   0   2   1        4.39        4.92      1.34 o 
   1   2   1      124.61      141.17      2.30 o 
   2   2   1     1380.30     1417.18     13.33 o 
   3   2   1       14.92       17.30      1.15 o 
   4   2   1        1.23        1.18      0.83 o 
   5   2   1       23.00       31.16      2.97 o 
   6   2   1       39.18       38.75      3.78 o 
   7   2   1        3.57        3.24      2.43 o 
  -6   3   1       83.11       86.57      5.15 o 
  -5   3   1       17.60       18.29      1.90 o 
  -4   3   1       42.59       43.61      2.18 o 
  -3   3   1      124.93      122.19      2.97 o 
  -2   3   1      344.43      414.37      5.54 o 
  -1   3   1       39.69       39.14      1.61 o 
   0   3   1       48.18       53.23      1.76 o 
   1   3   1      198.16      202.56      3.20 o 
   2   3   1       80.28       94.88      2.11 o 
   3   3   1       23.93       24.21      1.25 o 
   4   3   1       31.84       37.29      2.97 o 
   5   3   1       13.78       12.18      3.63 o 
   6   3   1       33.81       36.87      3.82 o 
   7   3   1        6.07        3.05      3.05 o 
  -7   4   1        2.68        0.48      2.01 o 
  -6   4   1        8.29        6.78      2.28 o 
  -5   4   1        0.21        0.45      1.47 o 
  -4   4   1      344.74      383.97      6.54 o 
  -3   4   1      126.75      135.19      3.40 o 
  -2   4   1       28.22       34.59      1.66 o 
  -1   4   1      644.49      631.46      7.55 o 
   0   4   1      452.00      445.97      7.61 o 
   1   4   1       22.38       27.79      2.45 o 
   2   4   1       12.59       18.83      1.19 o 
   3   4   1       22.06       24.56      2.55 o 
   4   4   1      398.27      329.37      7.96 o 
   5   4   1       77.42       54.70      8.02 o 
   6   4   1        0.59       -1.74      1.74 o 
   7   4   1        0.39        0.85      2.38 o 
  -7   5   1        0.11       -2.67      2.67 o 
  -6   5   1        3.50        4.27      2.28 o 
  -5   5   1        5.27        6.36      2.01 o 
  -4   5   1       23.27       29.09      2.07 o 
  -3   5   1        5.56        6.43      1.29 o 
  -2   5   1        5.49        4.30      0.94 o 
  -1   5   1       41.48       44.05      2.20 o 
   0   5   1        0.21       -0.27      0.93 o 
   1   5   1       85.55       85.26      2.52 o 
   2   5   1       25.70       28.00      1.67 o 
   3   5   1        0.96        2.53      1.47 o 
   4   5   1        2.84        2.29      1.74 o 
   5   5   1       28.26       25.20      4.20 o 
   6   5   1        0.40        0.81      5.15 o 
  -6   6   1        0.93        1.15      2.67 o 
  -5   6   1       12.41        8.80      2.67 o 
  -4   6   1      177.39      176.19      8.97 o 
  -3   6   1       20.53       16.14      2.67 o 
  -2   6   1       79.73       81.41      2.90 o 
  -1   6   1       19.53       18.79      1.74 o 
   0   6   1      145.33      142.05      3.59 o 
   1   6   1      437.02      443.88      6.71 o 
   2   6   1      550.49      557.59     10.52 o 
   3   6   1        6.00        1.17      1.74 o 
   4   6   1       37.80       30.68      3.37 o 
   5   6   1        9.85        6.39      2.55 o 
   6   6   1        0.01        1.19      2.86 o 
  -6   7   1        0.16        4.20      3.44 o 
  -5   7   1        1.11        6.87      3.44 o 
  -4   7   1        0.01        0.06      1.74 o 
  -3   7   1        0.59        0.92      2.48 o 
  -2   7   1       46.37       44.41      2.45 o 
  -1   7   1        0.20       -0.25      1.10 o 
   0   7   1        5.78        4.27      1.23 o 
   1   7   1       51.42       55.45      2.58 o 
   2   7   1        0.04       -0.76      1.62 o 
   3   7   1       59.05       55.30      4.05 o 
   4   7   1       13.85       10.23      2.70 o 
   5   7   1        0.76        1.34      2.16 o 
  -5   8   1       44.93       54.58      7.25 o 
  -4   8   1        5.64        2.29      3.44 o 
  -3   8   1        2.35        5.34      3.44 o 
  -2   8   1      215.18      223.31      5.76 o 
  -1   8   1      265.37      263.47      5.72 o 
   0   8   1       95.42       92.15      3.51 o 
   1   8   1      145.47      149.63      5.67 o 
   2   8   1      452.76      447.29     10.52 o 
   3   8   1       18.38       17.34      3.09 o 
   4   8   1       73.49       70.09      7.82 o 
   5   8   1       87.57       76.76      5.92 o 
  -4   9   1       43.74       50.76      7.25 o 
  -3   9   1      106.25      107.63      8.78 o 
  -2   9   1        0.05        3.82      3.05 o 
  -1   9   1        9.55       10.66      1.88 o 
   0   9   1        0.81        4.26      3.07 o 
   1   9   1       34.04       36.20      4.96 o 
   2   9   1        0.64       -0.94      2.01 o 
   3   9   1       17.35       16.38      5.53 o 
   4   9   1       21.05       14.77      3.37 o 
  -3  10   1       12.48       11.83      4.58 o 
  -2  10   1        4.09        2.29      3.44 o 
  -1  10   1        0.11        1.91      3.05 o 
   0  10   1      106.85      120.99      8.02 o 
   1  10   1       20.39       29.54      4.39 o 
   2  10   1       15.08       22.63      5.34 o 
   3  10   1        4.55        5.94      2.82 o 
   0  11   1       34.60       43.13      6.11 o 
   1  11   1        1.61        4.20      3.82 o 
  -1 -11   2       30.26       28.15      3.91 o 
   2 -11   2        4.46        1.53      3.05 o 
  -3 -10   2        1.62        6.87      2.97 o 
  -2 -10   2       14.08       19.18      3.48 o 
  -1 -10   2      121.49      110.07      5.53 o 
   0 -10   2      119.56      124.34      5.65 o 
   1 -10   2        0.14       -1.34      1.62 o 
   2 -10   2        0.05        3.05      3.05 o 
   3 -10   2       62.21       69.85      7.63 o 
  -4  -9   2       79.03       82.34     16.98 o 
  -3  -9   2        7.75        4.03      3.24 o 
  -2  -9   2       28.21       29.17      3.64 o 
  -1  -9   2      187.85      186.58      6.61 o 
   0  -9   2      378.44      389.78      9.34 o 
   1  -9   2       71.35       65.55      3.23 o 
   2  -9   2        3.96        2.86      1.89 o 
   3  -9   2       43.30       35.66      3.66 o 
   4  -9   2       15.98       16.03      4.96 o 
  -5  -8   2        3.44        6.25      2.93 o 
  -4  -8   2       54.41       52.34      6.49 o 
  -3  -8   2       23.49       23.70      3.37 o 
  -2  -8   2       66.08       61.70      6.49 o 
  -1  -8   2       41.31       39.38      3.82 o 
   0  -8   2        0.23        0.04      1.88 o 
   1  -8   2        3.79        3.35      1.34 o 
   2  -8   2       31.80       32.82      5.73 o 
   3  -8   2        1.62        3.11      1.83 o 
   4  -8   2        3.96        7.00      2.38 o 
   5  -8   2        0.05        0.99      1.91 o 
  -5  -7   2        1.07        0.57      2.16 o 
  -4  -7   2        2.17        3.75      2.28 o 
  -3  -7   2        8.46        9.64      2.43 o 
  -2  -7   2       87.55       88.36      4.59 o 
  -1  -7   2      367.49      354.51      6.17 o 
   0  -7   2       38.00       38.88      2.27 o 
   1  -7   2      130.76      125.59      3.68 o 
   2  -7   2      147.55      137.35      3.76 o 
   3  -7   2       13.80       13.64      2.28 o 
   4  -7   2       73.76       61.09      4.12 o 
   5  -7   2       33.98       32.47      3.75 o 
   6  -7   2        3.65        4.42      2.55 o 
  -6  -6   2        5.71        2.41      2.55 o 
  -5  -6   2        0.60       -0.38      2.01 o 
  -4  -6   2      131.12      127.22      5.53 o 
  -3  -6   2       50.56       47.13      5.92 o 
  -2  -6   2        0.21        0.94      2.29 o 
  -1  -6   2        5.47        7.55      1.28 o 
   0  -6   2        0.86        2.06      1.01 o 
   1  -6   2        4.31        5.03      1.51 o 
   2  -6   2       19.17       17.32      2.73 o 
   3  -6   2        1.48        1.91      1.47 o 
   4  -6   2       87.37      106.31      7.63 o 
   5  -6   2        3.23        5.41      2.86 o 
   6  -6   2        5.80        3.30      2.29 o 
  -6  -5   2       11.40        9.16      4.20 o 
  -5  -5   2        2.73        2.29      2.16 o 
  -4  -5   2       66.73       55.92      3.78 o 
  -3  -5   2       65.18       51.13      7.06 o 
  -2  -5   2      194.98      193.30      3.49 o 
  -1  -5   2       96.50      111.55      2.81 o 
   0  -5   2        0.44        1.40      0.88 o 
   1  -5   2      310.48      284.52      4.65 o 
   2  -5   2       27.86       19.53      1.42 o 
   3  -5   2        1.39        4.76      1.75 o 
   4  -5   2        3.75        3.82      1.62 o 
   5  -5   2        8.85       11.46      2.43 o 
   6  -5   2        5.10        5.34      2.43 o 
   7  -5   2        0.96        1.35      3.05 o 
  -7  -4   2       80.34      100.26      6.34 o 
  -6  -4   2        7.10        8.92      2.67 o 
  -5  -4   2        2.55        3.82      2.16 o 
  -4  -4   2       16.70       13.36      2.16 o 
  -3  -4   2       10.02       12.05      1.89 o 
  -2  -4   2      382.03      391.30      8.97 o 
  -1  -4   2      277.30      285.22      4.27 o 
   0  -4   2      114.26      120.90      2.71 o 
   1  -4   2      307.83      345.61      4.88 o 
   2  -4   2      188.53      193.12      3.46 o 
   3  -4   2       30.88       30.59      1.65 o 
   4  -4   2        1.57        2.21      1.64 o 
   5  -4   2       10.27       16.81      2.55 o 
   6  -4   2       55.17       62.27      4.58 o 
   7  -4   2        0.21       -2.29      3.05 o 
  -7  -3   2        0.37        0.52      2.11 o 
  -6  -3   2       20.88       23.34      3.24 o 
  -5  -3   2       50.60       40.27      3.37 o 
  -4  -3   2        2.65        4.01      1.62 o 
  -3  -3   2     1654.79     1703.80     21.32 o 
  -2  -3   2      596.63      653.91      9.85 o 
  -1  -3   2      242.83      261.75      4.22 o 
   0  -3   2      242.11      233.95      3.45 o 
   1  -3   2      492.26      496.03      5.67 o 
   2  -3   2      585.15      639.33      7.30 o 
   3  -3   2        4.24        2.54      0.83 o 
   4  -3   2        2.02        1.50      1.36 o 
   5  -3   2       19.76       24.52      2.97 o 
   6  -3   2      421.65      421.29     21.18 o 
   7  -3   2       56.57       68.32      7.63 o 
  -7  -2   2        3.11        5.73      2.43 o 
  -6  -2   2       29.98       29.84      4.96 o 
  -5  -2   2       29.11       26.97      2.97 o 
  -4  -2   2      168.41      162.99      4.99 o 
  -3  -2   2       83.18       87.57      1.89 o 
  -2  -2   2       12.51       11.61      1.47 o 
  -1  -2   2     2777.83     2692.11     35.88 o 
   0  -2   2      386.68      375.16      4.18 o 
   1  -2   2    26760.73    26007.93    827.11 o 
   2  -2   2     1362.16     1434.50     13.52 o 
   3  -2   2      304.06      276.58      4.38 o 
   4  -2   2      121.05      113.78      3.09 o 
   5  -2   2      207.98      216.09      4.93 o 
   6  -2   2       59.96       62.97      4.29 o 
   7  -2   2        0.01       -3.05      3.05 o 
  -7  -1   2        0.60        1.91      2.16 o 
  -6  -1   2        5.72        4.63      2.10 o 
  -5  -1   2       86.58       87.89      4.18 o 
  -4  -1   2      190.77      188.23      5.14 o 
  -3  -1   2       21.83       26.83      1.38 o 
  -2  -1   2      306.60      305.61      3.87 o 
  -1  -1   2       71.44       71.99      1.62 o 
   1  -1   2       90.11       83.96      2.43 o 
   2  -1   2      325.07      312.14      7.66 o 
   3  -1   2       66.62       79.23      2.25 o 
   4  -1   2      106.77      102.52      3.02 o 
   5  -1   2      145.94      136.32      4.22 o 
   6  -1   2        0.08       -2.29      2.29 o 
   7  -1   2        0.01        3.82      3.82 o 
  -7   0   2        4.05        2.96      3.82 o 
  -6   0   2      168.58      171.76      6.21 o 
  -5   0   2      642.75      663.11      9.30 o 
  -4   0   2        3.71        4.95      1.06 o 
  -3   0   2       65.54       61.76      2.02 o 
  -2   0   2     1148.31     1172.71     11.23 o 
  -1   0   2     8265.09     8143.01     78.85 o 
   0   0   2        0.05        0.25      0.22 o 
   1   0   2      332.79      348.40      3.82 o 
   2   0   2      102.85      114.23      2.33 o 
   3   0   2        8.75        9.63      1.06 o 
   4   0   2      180.13      183.64      4.01 o 
   5   0   2       72.57       77.00      3.12 o 
   6   0   2        3.75        4.48      4.39 o 
   7   0   2        7.80       10.69      3.82 o 
  -7   1   2        4.81        9.16      3.44 o 
  -6   1   2      254.23      260.78     13.93 o 
  -5   1   2       22.18       23.51      2.05 o 
  -4   1   2       35.71       34.90      2.11 o 
  -3   1   2      254.12      247.43      4.19 o 
  -2   1   2      627.54      627.00      6.90 o 
  -1   1   2      215.37      199.66      3.21 o 
   0   1   2      602.88      593.96      5.57 o 
   1   1   2      119.77      111.58      2.91 o 
   2   1   2      281.83      298.74      3.98 o 
   3   1   2     3494.47     3770.28     32.90 o 
   4   1   2        4.44        3.23      1.01 o 
   5   1   2        0.52        0.49      1.47 o 
   6   1   2       80.24       84.59      4.72 o 
   7   1   2       27.32       20.99      4.58 o 
  -7   2   2        2.88        7.25      3.82 o 
  -6   2   2       48.46       50.97      2.93 o 
  -5   2   2       67.15       73.50      3.01 o 
  -4   2   2        2.19        3.69      1.10 o 
  -3   2   2      155.14      173.91      3.59 o 
  -2   2   2      501.40      489.87      5.93 o 
  -1   2   2       14.01       13.93      0.83 o 
   0   2   2     1193.10     1192.29     11.00 o 
   1   2   2      259.12      234.97      3.20 o 
   2   2   2      616.90      676.75     10.61 o 
   3   2   2       10.50        9.60      1.06 o 
   4   2   2        3.75        3.02      0.87 o 
   5   2   2       42.82       37.19      5.53 o 
   6   2   2        9.90       12.31      2.55 o 
   7   2   2       15.71       18.90      3.24 o 
  -7   3   2        9.04        5.73      3.82 o 
  -6   3   2        0.82       -1.08      1.91 o 
  -5   3   2        0.09       -0.89      1.10 o 
  -4   3   2       25.77       23.62      1.74 o 
  -3   3   2        3.17        3.38      0.94 o 
  -2   3   2      297.79      346.44      4.95 o 
  -1   3   2      550.48      530.90      6.14 o 
   0   3   2      313.87      302.26      6.58 o 
   1   3   2      305.10      339.40      5.15 o 
   2   3   2      789.35      784.50      8.57 o 
   3   3   2       65.04       66.15      2.02 o 
   4   3   2      119.75      104.94      8.78 o 
   5   3   2        0.23       -0.38      1.62 o 
   6   3   2       49.16       39.31      3.91 o 
   7   3   2        3.90        5.15      2.70 o 
  -7   4   2        0.54        0.76      2.16 o 
  -6   4   2        8.65       10.69      2.43 o 
  -5   4   2       12.47       14.56      1.85 o 
  -4   4   2       59.14       65.31      3.14 o 
  -3   4   2       76.63       81.03      2.68 o 
  -2   4   2        2.13        3.27      0.94 o 
  -1   4   2       77.85       69.19      3.80 o 
   0   4   2       53.53       59.51      2.05 o 
   1   4   2       34.96       39.05      1.74 o 
   2   4   2       14.36       13.80      1.15 o 
   3   4   2        1.42        2.29      1.35 o 
   4   4   2       79.44       70.46      4.58 o 
   5   4   2       57.52       46.20      3.78 o 
   6   4   2       28.54       26.53      8.97 o 
   7   4   2        0.00        1.91      3.44 o 
  -7   5   2        5.12        2.67      3.44 o 
  -6   5   2        6.56        7.82      2.43 o 
  -5   5   2      102.58       89.01      4.96 o 
  -4   5   2      252.57      231.75      5.56 o 
  -3   5   2        3.20        4.18      1.16 o 
  -2   5   2       14.03       16.22      1.51 o 
  -1   5   2      944.29      997.16     11.14 o 
   0   5   2     1139.97     1224.28     12.92 o 
   1   5   2      616.89      642.47     12.53 o 
   2   5   2      224.59      240.91      4.84 o 
   3   5   2       33.28       26.91      2.70 o 
   4   5   2        4.23        5.73      1.89 o 
   5   5   2       92.80       98.23      6.87 o 
   6   5   2      100.77       97.22      5.80 o 
  -6   6   2        0.03        3.82      3.44 o 
  -5   6   2       12.06       11.62      2.55 o 
  -4   6   2       25.19       23.07      4.01 o 
  -3   6   2        0.03       -1.52      1.52 o 
  -2   6   2      108.10       98.71      4.55 o 
  -1   6   2        3.62        3.93      1.16 o 
   0   6   2        1.79        1.03      1.01 o 
   1   6   2       40.56       43.89      2.18 o 
   2   6   2      345.98      329.77      9.54 o 
   3   6   2       28.13       29.78      3.09 o 
   4   6   2       45.96       49.94      3.91 o 
   5   6   2       12.55       15.65      3.09 o 
   6   6   2        2.03        1.72      2.43 o 
  -6   7   2       62.70       92.37      8.78 o 
  -5   7   2        8.95       16.41      4.96 o 
  -4   7   2       39.10       45.42      6.11 o 
  -3   7   2       33.60       35.86      3.95 o 
  -2   7   2       21.37       20.76      2.01 o 
  -1   7   2       94.48       92.95      3.29 o 
   0   7   2       73.12       77.44      3.05 o 
   1   7   2      262.49      254.55      5.32 o 
   2   7   2       19.90       23.76      2.97 o 
   3   7   2      129.12      121.09      7.63 o 
   4   7   2      153.48      136.24     10.50 o 
   5   7   2       20.85       15.08      3.24 o 
  -5   8   2       37.63       46.57      6.87 o 
  -4   8   2       76.28       87.79      8.40 o 
  -3   8   2       68.36       75.95      7.25 o 
  -2   8   2       23.23       18.25      2.66 o 
  -1   8   2      118.80      112.44      3.80 o 
   0   8   2       57.51       52.94      2.93 o 
   1   8   2      421.10      415.18      7.43 o 
   2   8   2      153.25      150.89      6.07 o 
   3   8   2       15.84       13.91      2.82 o 
   4   8   2       50.82       51.54      4.56 o 
   5   8   2       21.82       28.45      9.35 o 
  -4   9   2       51.57       60.31      8.02 o 
  -3   9   2       34.28       35.50      6.11 o 
  -2   9   2        0.33        0.38      2.67 o 
  -1   9   2       14.73       11.67      2.43 o 
   0   9   2        5.76        4.06      2.37 o 
   1   9   2       52.56       50.18      7.44 o 
   2   9   2        2.64        3.24      2.43 o 
   3   9   2        2.26        1.53      2.67 o 
   4   9   2       22.70       24.01      4.96 o 
  -3  10   2       36.01       40.84      6.87 o 
  -2  10   2        1.28        1.91      3.44 o 
  -1  10   2        0.57        2.06      2.01 o 
   0  10   2        0.01        1.91      3.05 o 
   1  10   2       58.03       61.07      6.87 o 
   2  10   2       38.38       48.09      6.87 o 
   3  10   2       12.55       17.55      5.73 o 
  -1  11   2       50.79       56.49      6.87 o 
   0  11   2        1.31       -1.91      3.44 o 
  -1 -11   3        0.18        2.69      2.28 o 
   0 -11   3        1.39        7.25      3.44 o 
   2 -11   3        7.43        2.29      3.44 o 
  -3 -10   3        2.82        2.10      2.43 o 
  -2 -10   3       22.77       21.34      5.92 o 
  -1 -10   3      151.26      161.21      9.16 o 
   0 -10   3      193.39      190.90      9.16 o 
   1 -10   3       50.64       50.90      6.30 o 
   2 -10   3       12.84       10.43      3.24 o 
   3 -10   3        0.01        3.05      3.05 o 
  -4  -9   3        0.28       -4.20      4.20 o 
  -3  -9   3        4.29        6.45      2.66 o 
  -2  -9   3        8.15        9.35      2.70 o 
  -1  -9   3       31.03       28.43      3.24 o 
   0  -9   3      107.28      105.33      3.89 o 
   1  -9   3        4.02        6.01      2.01 o 
   2  -9   3       46.54       43.12      4.01 o 
   3  -9   3       15.14       16.64      2.93 o 
   4  -9   3        0.05        1.96      2.11 o 
  -5  -8   3       49.34       67.92      5.53 o 
  -4  -8   3       10.63       10.03      2.82 o 
  -3  -8   3        0.03       -1.32      2.01 o 
  -2  -8   3      168.30      188.50      6.61 o 
  -1  -8   3      183.42      181.20      6.07 o 
   0  -8   3        3.27        3.54      1.29 o 
   1  -8   3       11.44       16.84      2.51 o 
   2  -8   3        5.42        4.23      2.10 o 
   3  -8   3        1.72        2.06      1.91 o 
   4  -8   3        9.77       10.59      2.86 o 
   5  -8   3        0.01       -1.74      1.74 o 
  -5  -7   3       11.92       11.48      3.24 o 
  -4  -7   3        0.06       -0.57      1.89 o 
  -3  -7   3        4.59        4.96      2.16 o 
  -2  -7   3       25.13       18.55      2.82 o 
  -1  -7   3       61.52       67.01      2.81 o 
   0  -7   3       47.32       46.60      2.35 o 
   1  -7   3       21.65       20.32      1.80 o 
   2  -7   3        0.00        1.01      1.47 o 
   3  -7   3        1.40        1.70      4.20 o 
   4  -7   3       12.91       12.51      2.38 o 
   5  -7   3        5.76        3.77      3.44 o 
   6  -7   3        0.29        2.42      2.48 o 
  -6  -6   3        4.68        8.78      2.97 o 
  -5  -6   3        0.03        1.12      2.01 o 
  -4  -6   3      211.94      174.28      6.34 o 
  -3  -6   3      175.95      157.51      5.67 o 
  -2  -6   3       30.82       25.28      2.70 o 
  -1  -6   3        1.02        2.40      1.06 o 
   0  -6   3        0.96        1.44      0.94 o 
   1  -6   3      231.97      230.10      4.43 o 
   2  -6   3        9.32       10.22      1.34 o 
   3  -6   3        0.41       -0.57      2.86 o 
   4  -6   3      192.49      203.15      6.73 o 
   5  -6   3       23.88       22.02      3.21 o 
   6  -6   3        5.74        3.05      2.16 o 
  -6  -5   3       40.78       46.79      4.59 o 
  -5  -5   3        4.34        6.13      2.28 o 
  -4  -5   3        0.60        0.73      2.48 o 
  -3  -5   3       42.70       42.04      3.24 o 
  -2  -5   3        2.29        2.48      1.35 o 
  -1  -5   3      405.94      426.06      5.95 o 
   0  -5   3        7.37        5.83      1.06 o 
   1  -5   3        0.95        1.17      0.70 o 
   2  -5   3        8.18        3.38      1.43 o 
   3  -5   3       22.44       21.62      1.83 o 
   4  -5   3       91.85       89.19      4.32 o 
   5  -5   3        1.85        1.50      1.74 o 
   6  -5   3       39.26       41.84      4.18 o 
   7  -5   3       58.08       44.06      4.72 o 
  -7  -4   3        4.40        1.53      3.44 o 
  -6  -4   3       25.62       24.66      3.51 o 
  -5  -4   3        7.22        4.20      1.89 o 
  -4  -4   3       69.23       69.22      3.91 o 
  -3  -4   3      124.88      108.28      5.34 o 
  -2  -4   3      715.09      719.71     11.07 o 
  -1  -4   3       71.39       76.57      2.17 o 
   0  -4   3       11.05        8.98      1.10 o 
   1  -4   3      275.05      269.20      4.15 o 
   2  -4   3       73.34       66.49      4.48 o 
   3  -4   3        2.46        5.25      1.42 o 
   4  -4   3        0.89        1.53      1.35 o 
   5  -4   3        6.25        6.30      2.16 o 
   6  -4   3        7.58        7.89      4.01 o 
   7  -4   3       53.71       60.44      5.11 o 
  -7  -3   3        1.47        1.34      2.16 o 
  -6  -3   3       22.55       21.44      3.24 o 
  -5  -3   3      121.85      109.53      7.82 o 
  -4  -3   3      116.93      115.89      4.45 o 
  -3  -3   3       12.90       16.41      2.01 o 
  -2  -3   3       27.63       31.32      2.16 o 
  -1  -3   3      197.46      185.79      4.61 o 
   0  -3   3       18.54       18.98      1.16 o 
   1  -3   3      157.88      175.51      2.78 o 
   2  -3   3      743.47      806.45     17.53 o 
   3  -3   3       29.71       28.74      1.43 o 
   4  -3   3       23.02       20.36      1.62 o 
   5  -3   3      272.15      286.39     15.84 o 
   6  -3   3      396.74      405.58     10.10 o 
   7  -3   3        6.34        7.63      4.20 o 
  -7  -2   3       46.34       47.42      4.59 o 
  -6  -2   3        8.23        7.68      3.05 o 
  -5  -2   3       23.12       24.18      2.82 o 
  -4  -2   3      301.58      314.34      7.15 o 
  -3  -2   3        3.50        1.83      1.33 o 
  -2  -2   3       24.17       26.03      3.44 o 
  -1  -2   3       71.88       73.46      1.43 o 
   0  -2   3      753.14      767.09      7.49 o 
   1  -2   3     2501.61     2562.25     22.69 o 
   2  -2   3      128.37      135.53      2.50 o 
   3  -2   3       11.08       12.58      1.17 o 
   4  -2   3        7.03        7.02      1.11 o 
   5  -2   3      154.68      138.26      5.11 o 
   6  -2   3       18.87       20.39      2.93 o 
   7  -2   3        3.61       -2.67      3.05 o 
  -7  -1   3       34.05       37.55      3.91 o 
  -6  -1   3      350.67      361.65      9.18 o 
  -5  -1   3       40.87       45.66      7.82 o 
  -4  -1   3      316.76      310.37      5.96 o 
  -3  -1   3       42.17       45.81      2.16 o 
  -2  -1   3      780.14      829.62      8.39 o 
  -1  -1   3     5700.44     5556.18     49.58 o 
   0  -1   3      861.69      887.55      8.08 o 
   1  -1   3     9040.81     9058.22     79.03 o 
   2  -1   3       18.98       18.55      1.01 o 
   3  -1   3       36.14       43.15      1.74 o 
   4  -1   3      191.52      181.96      3.92 o 
   5  -1   3       36.21       34.50      2.23 o 
   6  -1   3       28.63       38.93      5.73 o 
   7  -1   3        1.65        3.82      3.82 o 
  -7   0   3        5.19        6.85      2.28 o 
  -6   0   3       67.58       68.14      4.32 o 
  -5   0   3        8.42       10.28      1.57 o 
  -4   0   3       27.92       26.95      2.75 o 
  -3   0   3       30.24       32.52      2.05 o 
  -2   0   3       45.00       40.13      1.46 o 
  -1   0   3        9.81       12.25      0.72 o 
   0   0   3       23.88       23.10      0.79 o 
   1   0   3      145.12      128.38      2.05 o 
   2   0   3      226.90      243.68      3.51 o 
   3   0   3      237.74      237.83      4.40 o 
   4   0   3       12.31       12.23      1.62 o 
   5   0   3        1.55        2.41      2.04 o 
   6   0   3        9.90        8.80      2.28 o 
   7   0   3        3.65        2.29      2.67 o 
  -7   1   3       25.16       31.68      4.96 o 
  -6   1   3      449.44      477.30     10.52 o 
  -5   1   3      560.35      562.08      8.51 o 
  -4   1   3      163.48      154.29      3.59 o 
  -3   1   3      334.26      335.42      5.07 o 
  -2   1   3      851.23      895.22      9.10 o 
  -1   1   3      443.68      472.16      5.04 o 
   0   1   3       57.15       49.38      1.11 o 
   1   1   3      350.00      323.76      3.89 o 
   2   1   3     2215.15     2347.17     38.46 o 
   3   1   3     1696.13     1852.81     20.12 o 
   4   1   3       73.48       79.49      3.71 o 
   5   1   3       94.24       97.62      6.68 o 
   6   1   3        0.02        0.95      1.62 o 
   7   1   3      119.87      135.88      9.16 o 
  -7   2   3        5.48        6.28      2.38 o 
  -6   2   3        5.79        6.07      1.61 o 
  -5   2   3       45.10       42.12      2.49 o 
  -4   2   3       30.90       31.81      1.90 o 
  -3   2   3     1405.66     1556.54     15.56 o 
  -2   2   3     1670.49     1761.55     16.35 o 
  -1   2   3        9.56       14.89      1.91 o 
   0   2   3      216.63      216.51      3.03 o 
   1   2   3      219.13      221.15      3.21 o 
   2   2   3      174.72      185.82      3.26 o 
   3   2   3       37.08       39.30      1.80 o 
   4   2   3        2.08        4.01      1.04 o 
   5   2   3      176.68      157.93      5.53 o 
   6   2   3       85.90       66.96      4.45 o 
   7   2   3        9.39       18.13      3.24 o 
  -7   3   3        0.03        0.00      3.05 o 
  -6   3   3        7.87        6.11      2.28 o 
  -5   3   3        4.24        4.79      1.74 o 
  -4   3   3       60.73       59.20      2.45 o 
  -3   3   3      274.84      284.51      4.82 o 
  -2   3   3        8.45        7.74      1.01 o 
  -1   3   3       86.10       89.86      2.30 o 
   0   3   3       46.20       42.68      1.57 o 
   1   3   3       56.56       56.80      1.83 o 
   2   3   3       41.37       34.30      1.57 o 
   3   3   3       14.79       15.11      1.19 o 
   4   3   3        3.07        1.91      2.10 o 
   5   3   3        0.87        1.09      1.74 o 
   6   3   3       18.14       24.21      4.01 o 
   7   3   3       10.17       14.42      3.21 o 
  -7   4   3        5.98        0.00      3.05 o 
  -6   4   3        0.00        1.34      1.89 o 
  -5   4   3       10.08       10.38      1.74 o 
  -4   4   3       87.05       72.45      2.82 o 
  -3   4   3       85.10       87.12      2.82 o 
  -2   4   3       12.86       12.62      1.23 o 
  -1   4   3      922.93      981.88     10.54 o 
   0   4   3      221.87      244.47      4.08 o 
   1   4   3      109.22      108.35      2.87 o 
   2   4   3       48.06       43.52      1.85 o 
   3   4   3      229.02      215.37      5.80 o 
   4   4   3       61.55       44.56      5.73 o 
   5   4   3       54.01       61.57      4.32 o 
   6   4   3       67.56       74.86      6.68 o 
  -6   5   3        0.68       -2.29      2.29 o 
  -5   5   3        3.39        3.44      1.89 o 
  -4   5   3       12.59       14.01      2.37 o 
  -3   5   3       30.82       33.31      2.09 o 
  -2   5   3       23.84       24.19      1.74 o 
  -1   5   3      287.74      300.26      6.00 o 
   0   5   3       10.52       12.24      1.43 o 
   1   5   3        1.82       -0.13      1.56 o 
   2   5   3       14.15       13.22      1.38 o 
   3   5   3        0.34        0.17      2.29 o 
   4   5   3       45.51       31.47      3.24 o 
   5   5   3        0.42        2.37      2.01 o 
   6   5   3       13.19       19.06      3.37 o 
  -6   6   3       35.45       34.35      6.11 o 
  -5   6   3       39.44       36.64      6.11 o 
  -4   6   3       43.44       42.57      4.01 o 
  -3   6   3        1.15        2.00      1.15 o 
  -2   6   3      284.46      282.47      7.01 o 
  -1   6   3       95.96      103.62      3.20 o 
   0   6   3        2.34        1.47      1.18 o 
   1   6   3        5.76        4.51      1.23 o 
   2   6   3        7.45        7.31      1.90 o 
   3   6   3       21.36       15.24      4.77 o 
   4   6   3      230.16      221.38      7.15 o 
   5   6   3       39.92       38.61      4.18 o 
   6   6   3       25.26       28.85      4.05 o 
  -6   7   3       27.25       45.04      6.87 o 
  -5   7   3        7.45        5.34      4.20 o 
  -4   7   3        8.93       12.60      4.20 o 
  -3   7   3        7.56        8.02      3.44 o 
  -2   7   3        4.43        5.01      1.34 o 
  -1   7   3      313.63      314.39      5.99 o 
   0   7   3       25.11       28.05      2.12 o 
   1   7   3        0.31       -0.09      1.87 o 
   2   7   3      288.50      296.21      7.93 o 
   3   7   3       47.18       46.18      4.02 o 
   4   7   3        0.46       -0.76      1.89 o 
   5   7   3        2.84        2.86      2.43 o 
  -5   8   3        7.15        6.11      4.58 o 
  -4   8   3       15.12       13.74      4.58 o 
  -3   8   3        0.10       -2.29      2.67 o 
  -2   8   3       11.35       13.04      3.05 o 
  -1   8   3       50.39       59.14      3.91 o 
   0   8   3        2.63        4.93      2.06 o 
   1   8   3      649.11      660.66      9.87 o 
   2   8   3        8.26       11.25      2.55 o 
   3   8   3       23.13       25.05      3.37 o 
   4   8   3       11.95       12.06      2.97 o 
   5   8   3        0.09        2.25      2.82 o 
  -4   9   3      625.13      689.70     22.52 o 
  -3   9   3      105.57      119.85      9.16 o 
  -2   9   3        1.78        3.65      2.86 o 
  -1   9   3       25.76       16.61      2.70 o 
   0   9   3        4.82        8.31      2.28 o 
   1   9   3      167.95      189.29      6.73 o 
   2   9   3       83.22       98.69      5.53 o 
   3   9   3        6.80        9.16      2.70 o 
   4   9   3        1.95       -0.19      2.86 o 
  -3  10   3        1.14       -0.76      3.05 o 
  -2  10   3        6.62        9.54      4.20 o 
  -1  10   3        3.91        6.53      2.86 o 
   0  10   3       62.79       59.54      6.87 o 
   1  10   3        0.48        6.87      3.82 o 
   2  10   3        0.69       -1.91      3.05 o 
  -1  11   3        0.82        1.15      3.44 o 
   0  11   3        3.70        5.73      3.82 o 
  -1 -11   4       36.51       36.64      6.11 o 
   0 -11   4        1.08        1.15      3.05 o 
   1 -11   4        3.47        2.29      3.05 o 
   2 -11   4        0.06       -0.76      3.05 o 
  -3 -10   4       15.82       20.22      4.58 o 
  -2 -10   4        0.63       -0.49      2.28 o 
  -1 -10   4      203.35      214.00     13.55 o 
   0 -10   4      149.12      158.02      9.16 o 
   1 -10   4       29.45       36.06      3.64 o 
   2 -10   4       12.20       11.52      2.66 o 
   3 -10   4        4.50        5.14      2.19 o 
  -4  -9   4       81.00       72.45      6.11 o 
  -3  -9   4       34.74       31.88      3.91 o 
  -2  -9   4       20.59       17.28      3.09 o 
  -1  -9   4       19.90       23.12      4.01 o 
   0  -9   4      144.93      150.79      4.77 o 
   1  -9   4      206.49      213.16      8.21 o 
   2  -9   4       88.66       82.39     11.83 o 
   3  -9   4       15.51       16.83      2.82 o 
   4  -9   4        1.04       -0.87      1.91 o 
  -5  -8   4        2.42        1.73      3.44 o 
  -4  -8   4        9.47        5.10      2.55 o 
  -3  -8   4       23.17       21.95      3.63 o 
  -2  -8   4        0.47       -0.38      1.89 o 
  -1  -8   4       12.50       17.14      4.01 o 
   0  -8   4        0.00        1.10      1.23 o 
   1  -8   4        0.36        1.05      1.23 o 
   2  -8   4        3.02        4.20      2.67 o 
   3  -8   4        3.28        5.92      2.16 o 
   4  -8   4        0.01       -0.49      1.83 o 
   5  -8   4        4.65        4.81      3.24 o 
  -5  -7   4       57.10       62.41      5.13 o 
  -4  -7   4       31.89       35.02     11.64 o 
  -3  -7   4       35.49       31.06      3.37 o 
  -2  -7   4        1.59        1.38      1.91 o 
  -1  -7   4      161.90      153.20      4.04 o 
   0  -7   4        0.02        0.75      1.06 o 
   1  -7   4       15.60       15.13      2.55 o 
   2  -7   4       86.66       96.87      4.45 o 
   3  -7   4       87.55       88.35      5.92 o 
   4  -7   4        8.88        7.68      2.28 o 
   5  -7   4        1.69        0.55      1.83 o 
   6  -7   4        0.11        0.66      2.01 o 
  -6  -6   4      114.19      121.20     12.40 o 
  -5  -6   4       14.89        8.73      5.73 o 
  -4  -6   4       26.69       23.69      3.09 o 
  -3  -6   4       10.46        8.98      2.16 o 
  -2  -6   4       18.41       18.13      2.28 o 
  -1  -6   4      116.65      122.10      3.31 o 
   0  -6   4       12.73       13.60      1.38 o 
   1  -6   4       17.63       19.15      1.57 o 
   2  -6   4       62.25       66.40      2.97 o 
   3  -6   4      192.59      205.38      6.19 o 
   4  -6   4       59.53       54.53      3.85 o 
   5  -6   4        0.72        2.82      3.44 o 
   6  -6   4        2.82        1.35      2.01 o 
  -6  -5   4        3.65        4.39      2.48 o 
  -5  -5   4       26.11       23.95      3.09 o 
  -4  -5   4       94.01       77.88      4.32 o 
  -3  -5   4       24.62       29.26      2.82 o 
  -2  -5   4      555.19      546.58     15.27 o 
  -1  -5   4      354.97      376.86      5.60 o 
   0  -5   4       25.82       28.58      1.68 o 
   1  -5   4       41.00       42.58      1.90 o 
   2  -5   4        0.12        0.57      0.62 o 
   3  -5   4       73.78       78.16      3.91 o 
   4  -5   4       37.53       34.67      3.09 o 
   5  -5   4        4.93        5.15      2.16 o 
   6  -5   4        0.44        0.51      2.01 o 
   7  -5   4       40.13       44.77      6.11 o 
  -7  -4   4       38.80       37.81      4.32 o 
  -6  -4   4        4.40        5.53      2.86 o 
  -5  -4   4       73.36       75.24      7.44 o 
  -4  -4   4       43.39       39.37      3.24 o 
  -3  -4   4       52.85       62.61      3.24 o 
  -2  -4   4      183.82      210.08      4.08 o 
  -1  -4   4      121.61      131.42      3.57 o 
   0  -4   4       82.37       78.07      2.23 o 
   1  -4   4      579.37      593.94      6.96 o 
   2  -4   4      322.25      348.88      4.76 o 
   3  -4   4        5.13        7.74      0.93 o 
   4  -4   4       11.80       10.04      2.01 o 
   5  -4   4        0.72       -1.47      1.47 o 
   6  -4   4       57.21       65.68      4.59 o 
   7  -4   4       67.82       69.13      5.38 o 
  -7  -3   4        1.88        2.83      2.28 o 
  -6  -3   4        2.46        0.19      1.89 o 
  -5  -3   4        3.52        5.73      1.89 o 
  -4  -3   4      115.28      105.54      4.32 o 
  -3  -3   4       10.82        8.02      1.62 o 
  -2  -3   4      294.58      298.10     10.69 o 
  -1  -3   4      500.03      505.32     10.52 o 
   0  -3   4       51.28       45.85      1.51 o 
   1  -3   4        6.05        5.41      0.64 o 
   2  -3   4       99.24       96.38      1.89 o 
   3  -3   4       29.10       29.71      1.72 o 
   4  -3   4        5.20        4.58      1.62 o 
   5  -3   4      317.62      313.68      8.08 o 
   6  -3   4        2.98       -0.41      3.24 o 
   7  -3   4        0.01        2.67      3.44 o 
  -7  -2   4       52.62       61.43      4.99 o 
  -6  -2   4      328.54      343.28      9.04 o 
  -5  -2   4      341.01      329.85      8.08 o 
  -4  -2   4        0.68        0.38      1.08 o 
  -3  -2   4       31.54       31.55      2.28 o 
  -2  -2   4      189.51      191.33      2.90 o 
  -1  -2   4      978.51      985.08      9.46 o 
   0  -2   4    40231.66    37267.17    485.18 o 
   1  -2   4    11303.87    11378.91    126.42 o 
   2  -2   4      115.56      116.50      2.13 o 
   3  -2   4      127.87      110.73      2.54 o 
   4  -2   4      698.03      658.13      8.53 o 
   5  -2   4      291.95      285.96      8.40 o 
   6  -2   4        1.38        2.86      2.10 o 
   7  -2   4        2.86        3.44      3.82 o 
  -7  -1   4        3.67        1.83      1.91 o 
  -6  -1   4       20.53       21.76      2.82 o 
  -5  -1   4      815.65      828.61     13.90 o 
  -4  -1   4      219.05      211.41      5.53 o 
  -3  -1   4        1.19        4.52      1.25 o 
  -2  -1   4       75.71       75.97      1.85 o 
  -1  -1   4     1110.42     1103.08     13.68 o 
   0  -1   4      766.00      720.79      6.82 o 
   1  -1   4      739.70      745.16      7.22 o 
   2  -1   4      267.35      265.29      4.59 o 
   3  -1   4       17.93       25.58      1.46 o 
   4  -1   4      822.33      850.91     10.22 o 
   5  -1   4        4.33        5.87      1.46 o 
   6  -1   4        1.55        3.05      1.83 o 
   7  -1   4        2.00        1.15      3.82 o 
  -7   0   4        0.00        0.66      2.01 o 
  -6   0   4       41.03       41.25      3.51 o 
  -5   0   4       72.79       71.87      2.81 o 
  -4   0   4       69.77       66.37      2.60 o 
  -3   0   4      824.21      877.26      9.60 o 
  -2   0   4      316.23      326.95      4.45 o 
  -1   0   4      120.78      105.26      1.80 o 
   0   0   4      229.91      223.00      2.75 o 
   1   0   4        0.87        0.43      0.49 o 
   2   0   4      596.16      623.89      6.96 o 
   3   0   4     1285.39     1389.73     13.93 o 
   4   0   4       55.72       55.53      2.33 o 
   5   0   4        5.39        6.90      1.51 o 
   6   0   4       32.32       37.02      5.34 o 
   7   0   4       12.52       16.03      4.58 o 
  -7   1   4        0.44       -1.61      1.74 o 
  -6   1   4        1.14        2.38      1.74 o 
  -5   1   4        2.70        4.92      1.38 o 
  -4   1   4       45.65       48.51      2.20 o 
  -3   1   4      539.05      556.58      7.04 o 
  -2   1   4      622.41      666.78      7.25 o 
  -1   1   4      524.13      493.74      6.89 o 
   0   1   4        4.16        3.97      1.30 o 
   1   1   4      810.61      803.48      8.00 o 
   2   1   4      545.20      617.59      7.04 o 
   3   1   4      259.16      261.68      4.36 o 
   4   1   4       99.49      115.05      3.17 o 
   5   1   4      119.92      119.09      4.94 o 
   6   1   4       57.87       48.99      3.91 o 
   7   1   4       14.89       14.12      4.20 o 
  -7   2   4        0.03        0.38      2.29 o 
  -6   2   4        8.73        9.81      1.76 o 
  -5   2   4       24.85       22.72      2.55 o 
  -4   2   4        2.26        2.38      2.18 o 
  -3   2   4      447.21      504.90      6.80 o 
  -2   2   4      990.67     1013.55     10.39 o 
  -1   2   4        1.02        0.27      0.56 o 
   0   2   4      665.31      681.48      7.15 o 
   1   2   4        5.68        8.31      0.88 o 
   2   2   4       10.97       13.53      1.12 o 
   3   2   4       10.82       15.03      2.19 o 
   4   2   4        1.21        2.59      0.94 o 
   5   2   4       52.29       49.37      3.64 o 
   6   2   4        5.73        1.91      1.89 o 
   7   2   4        0.06       -1.53      3.05 o 
  -7   3   4       28.83       30.53      5.34 o 
  -6   3   4        0.51       -1.06      1.06 o 
  -5   3   4       27.85       21.97      2.05 o 
  -4   3   4        0.19       -0.65      0.94 o 
  -3   3   4      386.22      384.71      5.80 o 
  -2   3   4       17.14       14.93      1.43 o 
  -1   3   4      174.90      171.21      7.34 o 
   0   3   4      226.98      214.53      3.48 o 
   1   3   4       15.41       15.82      1.16 o 
   2   3   4      150.96      154.21      6.03 o 
   3   3   4       19.37       24.59      1.43 o 
   4   3   4        9.17        9.77      1.89 o 
   5   3   4      203.65      202.30     13.93 o 
   6   3   4       52.79       47.14      4.05 o 
   7   3   4        2.79       -1.15      2.16 o 
  -7   4   4        0.15       -2.29      2.29 o 
  -6   4   4       17.43       16.62      2.82 o 
  -5   4   4       29.83       29.33      3.13 o 
  -4   4   4        1.31        0.06      1.01 o 
  -3   4   4       18.00       17.11      1.51 o 
  -2   4   4        1.72        2.60      0.83 o 
  -1   4   4      193.56      189.44      3.59 o 
   0   4   4       47.50       46.68      1.90 o 
   1   4   4        9.65        9.63      1.19 o 
   2   4   4       20.14       18.69      2.52 o 
   3   4   4       57.45       51.12      2.17 o 
   4   4   4        1.64       -1.35      1.35 o 
   5   4   4       31.63       33.94      3.37 o 
   6   4   4        0.61        2.10      2.86 o 
  -6   5   4        0.00        3.82      3.05 o 
  -5   5   4       63.59       59.92      6.49 o 
  -4   5   4      111.15       92.60      3.36 o 
  -3   5   4        1.12       -0.41      0.94 o 
  -2   5   4      447.22      443.35      6.61 o 
  -1   5   4      806.58      857.20     10.01 o 
   0   5   4        1.70        2.02      0.83 o 
   1   5   4      136.60      142.74      3.43 o 
   2   5   4      191.23      175.87      3.81 o 
   3   5   4        1.94       -0.83      1.47 o 
   4   5   4       54.22       61.98      5.73 o 
   5   5   4       13.57       11.06      2.55 o 
   6   5   4        2.23        1.44      2.28 o 
  -6   6   4       74.77       72.90      7.63 o 
  -5   6   4        5.84        8.40      3.82 o 
  -4   6   4        1.65        2.24      1.83 o 
  -3   6   4       33.77       33.97      3.33 o 
  -2   6   4      362.47      354.50      8.75 o 
  -1   6   4      116.54      112.56      3.31 o 
   0   6   4        1.46        0.56      1.01 o 
   1   6   4      362.77      350.59      6.06 o 
   2   6   4      974.84      970.56     14.02 o 
   3   6   4      441.54      440.53      9.83 o 
   4   6   4        1.03       -1.59      1.74 o 
   5   6   4        0.26       -1.91      1.91 o 
   6   6   4        1.74        0.19      2.43 o 
  -6   7   4       12.58       10.31      4.20 o 
  -5   7   4       19.93       19.85      5.34 o 
  -4   7   4       20.23       19.85      4.96 o 
  -3   7   4        2.25        3.69      2.01 o 
  -2   7   4       35.72       34.49      3.21 o 
  -1   7   4      215.42      218.54      4.88 o 
   0   7   4        1.15        0.94      1.16 o 
   1   7   4        0.44        1.63      1.29 o 
   2   7   4       49.36       44.12      4.20 o 
   3   7   4       71.46       74.00      4.56 o 
   4   7   4       30.75       29.35      3.64 o 
   5   7   4        1.51       -1.01      2.28 o 
  -5   8   4       43.77       56.11      8.02 o 
  -4   8   4        2.61        6.11      3.82 o 
  -3   8   4        2.09        1.12      2.01 o 
  -2   8   4       18.87       17.23      2.66 o 
  -1   8   4        8.12        6.49      2.16 o 
   0   8   4       18.77       15.32      2.55 o 
   1   8   4        2.98        3.03      1.51 o 
   2   8   4        0.60       -0.65      3.24 o 
   3   8   4        2.28       -1.04      2.01 o 
   4   8   4       10.90       16.40      3.24 o 
  -4   9   4      125.43      132.06     10.69 o 
  -3   9   4       37.35       43.13      6.49 o 
  -2   9   4        0.20        1.53      2.16 o 
  -1   9   4       24.19       29.09      3.37 o 
   0   9   4      151.24      150.28      5.92 o 
   1   9   4       14.01       14.89      4.20 o 
   2   9   4        9.86       12.21      3.82 o 
   3   9   4       12.74       14.88      5.92 o 
   4   9   4       15.09       17.57      3.64 o 
  -3  10   4        7.99        8.78      4.58 o 
  -2  10   4        9.97       16.03      4.58 o 
  -1  10   4       90.12       98.87      5.67 o 
   0  10   4        5.93        4.20      3.44 o 
   1  10   4       19.03       25.19      5.34 o 
   2  10   4        5.22        3.44      3.44 o 
  -1 -11   5       17.17       18.70      4.96 o 
   0 -11   5        0.09       -1.15      3.05 o 
   1 -11   5       11.49       10.31      3.82 o 
   2 -11   5        0.25       -1.74      1.74 o 
  -3 -10   5       16.64       14.86      3.30 o 
  -2 -10   5        0.98        1.15      2.43 o 
  -1 -10   5       16.17       19.33      3.21 o 
   0 -10   5      193.88      223.67     11.07 o 
   1 -10   5      150.01      150.01      6.21 o 
   2 -10   5        2.13        2.19      2.01 o 
   3 -10   5        3.30        3.44      4.58 o 
  -4  -9   5        1.22       -0.10      2.55 o 
  -3  -9   5        6.85        9.16      4.39 o 
  -2  -9   5        0.41       -1.76      2.10 o 
  -1  -9   5       20.54       22.09      3.09 o 
   0  -9   5       10.92       13.38      2.05 o 
   1  -9   5        0.87        1.91      1.89 o 
   2  -9   5       36.41       37.97      3.64 o 
   3  -9   5        8.49        8.28      2.29 o 
   4  -9   5        0.16       -0.53      1.91 o 
  -5  -8   5        0.01       -4.01      4.01 o 
  -4  -8   5       11.00       13.87      4.01 o 
  -3  -8   5        1.75       -0.95      3.63 o 
  -2  -8   5        1.11        0.38      1.89 o 
  -1  -8   5        0.79        3.98      2.11 o 
   0  -8   5       28.48       29.55      2.27 o 
   1  -8   5        9.58        8.37      2.01 o 
   2  -8   5      167.19      154.96      5.80 o 
   3  -8   5      153.36      153.95      6.07 o 
   4  -8   5       18.32       15.20      2.93 o 
   5  -8   5       28.62       29.37      3.85 o 
  -5  -7   5       26.07       25.83      3.78 o 
  -4  -7   5        1.62       -0.55      1.83 o 
  -3  -7   5       24.10       20.87      2.97 o 
  -2  -7   5        3.38        4.53      2.01 o 
  -1  -7   5       25.29       28.81      2.07 o 
   0  -7   5       28.12       26.61      2.05 o 
   1  -7   5        5.81        6.46      1.38 o 
   2  -7   5        0.39        2.20      1.74 o 
   3  -7   5        0.31        0.94      1.74 o 
   4  -7   5        4.98        7.01      2.48 o 
   5  -7   5       25.35       17.94      4.20 o 
   6  -7   5        0.80        2.10      2.16 o 
  -6  -6   5       12.50        8.60      2.82 o 
  -5  -6   5       42.97       41.20      4.18 o 
  -4  -6   5       62.39       52.46      6.30 o 
  -3  -6   5       14.66       14.90      2.43 o 
  -2  -6   5      194.07      184.83      5.80 o 
  -1  -6   5      160.44      159.32      4.63 o 
   0  -6   5       16.19       14.52      1.43 o 
   1  -6   5       11.45       14.54      1.46 o 
   2  -6   5       16.49       14.34      2.16 o 
   3  -6   5      193.72      194.20      7.63 o 
   4  -6   5       55.55       48.35      6.30 o 
   5  -6   5       24.38       24.31      4.39 o 
   6  -6   5        0.43        3.48      2.48 o 
  -6  -5   5        0.07        1.95      2.38 o 
  -5  -5   5       37.13       38.55      3.91 o 
  -4  -5   5        2.47        1.15      1.62 o 
  -3  -5   5        2.54        0.24      1.53 o 
  -2  -5   5      618.87      637.04     10.80 o 
  -1  -5   5       74.26       81.64      2.52 o 
   0  -5   5       36.54       38.75      1.83 o 
   1  -5   5      290.90      293.13      4.71 o 
   2  -5   5      574.75      602.34      8.20 o 
   3  -5   5       28.54       32.78      5.92 o 
   4  -5   5        0.15       -1.30      1.72 o 
   5  -5   5       45.52       46.52      3.91 o 
   6  -5   5      253.73      245.26      8.37 o 
  -7  -4   5       29.81       36.04      4.45 o 
  -6  -4   5       38.16       43.06      6.68 o 
  -5  -4   5       13.43        8.78      2.43 o 
  -4  -4   5      237.95      231.31      6.61 o 
  -3  -4   5      304.34      299.98     10.31 o 
  -2  -4   5        3.50        3.64      1.30 o 
  -1  -4   5        7.15        7.92      1.42 o 
   0  -4   5        1.93        3.16      0.94 o 
   1  -4   5        0.00        0.43      2.26 o 
   2  -4   5      164.48      179.12      6.59 o 
   3  -4   5        7.63        8.32      1.62 o 
   4  -4   5        0.78        0.94      1.47 o 
   5  -4   5        3.31        4.25      2.10 o 
   6  -4   5       30.26       30.34      5.92 o 
   7  -4   5       15.50       11.10      2.93 o 
  -7  -3   5        1.48        0.20      2.01 o 
  -6  -3   5       50.78       46.17      8.78 o 
  -5  -3   5        7.32        2.88      2.29 o 
  -4  -3   5      113.80      134.74      4.86 o 
  -3  -3   5        7.63        9.01      1.62 o 
  -2  -3   5      511.27      535.59      8.39 o 
  -1  -3   5      632.26      657.31      7.22 o 
   0  -3   5      211.89      227.43      4.02 o 
   1  -3   5      428.41      451.48      7.09 o 
   2  -3   5     1233.14     1313.39     17.00 o 
   3  -3   5       59.87       50.38      1.61 o 
   4  -3   5      660.38      631.30     16.03 o 
   5  -3   5       10.08        9.46      3.05 o 
   6  -3   5        2.53        0.22      2.48 o 
   7  -3   5        1.13        5.34      4.20 o 
  -7  -2   5        7.07       11.86      2.93 o 
  -6  -2   5       13.79       11.62      2.55 o 
  -5  -2   5        4.21        2.17      1.74 o 
  -4  -2   5       17.71       18.13      2.16 o 
  -3  -2   5       21.60       21.10      1.19 o 
  -2  -2   5        6.54        5.52      0.85 o 
  -1  -2   5        0.37        0.64      0.66 o 
   0  -2   5      638.16      615.62      9.00 o 
   1  -2   5      196.75      200.04      4.32 o 
   2  -2   5       13.10       15.90      1.11 o 
   3  -2   5        0.81        0.67      1.15 o 
   4  -2   5      177.36      178.76      3.79 o 
   5  -2   5       15.19       16.73      2.43 o 
   6  -2   5        0.94        0.23      1.74 o 
   7  -2   5        0.97       -3.05      3.05 o 
  -7  -1   5        0.61        0.95      2.86 o 
  -6  -1   5      155.00      149.59      5.80 o 
  -5  -1   5     1466.60     1438.85     20.09 o 
  -4  -1   5     1326.31     1239.53     13.27 o 
  -3  -1   5        0.93        3.30      1.50 o 
  -2  -1   5      137.80      140.10      2.57 o 
  -1  -1   5     6286.07     6426.24     64.00 o 
   0  -1   5      417.87      430.24      4.62 o 
   1  -1   5     1891.69     1868.21     16.57 o 
   2  -1   5       12.47       16.20      1.21 o 
   3  -1   5      167.43      173.61      5.59 o 
   4  -1   5      743.22      778.14     10.46 o 
   5  -1   5      164.84      178.65      5.22 o 
   6  -1   5       73.79       82.75      9.35 o 
   7  -1   5       71.20       74.81      8.02 o 
  -7   0   5        6.02        8.14      2.38 o 
  -6   0   5        8.79       10.58      4.39 o 
  -5   0   5       13.21       12.67      1.57 o 
  -4   0   5        4.68        5.38      1.16 o 
  -3   0   5      141.44      150.72      3.12 o 
  -2   0   5        7.19        7.95      0.94 o 
  -1   0   5     1137.12     1146.66     10.63 o 
   0   0   5      113.59      116.58      1.96 o 
   1   0   5      248.76      239.38      3.29 o 
   2   0   5      489.82      494.61      5.92 o 
   3   0   5        0.32        2.42      0.88 o 
   4   0   5       72.60       79.46      2.77 o 
   5   0   5       19.53       25.21      2.15 o 
   6   0   5       14.29       14.50      4.20 o 
   7   0   5       64.05       62.60      8.02 o 
  -7   1   5        3.24        3.96      2.11 o 
  -6   1   5       63.96       61.05      4.96 o 
  -5   1   5       28.29       27.27      2.26 o 
  -4   1   5        9.95       12.79      1.46 o 
  -3   1   5      330.89      338.63      5.06 o 
  -2   1   5      952.93     1017.24     10.26 o 
  -1   1   5       22.83       26.45      1.29 o 
   0   1   5        6.41        7.64      0.62 o 
   1   1   5      178.21      186.14      3.84 o 
   2   1   5       85.81       88.03      2.34 o 
   3   1   5        3.21        3.08      0.94 o 
   4   1   5        5.71        8.77      1.71 o 
   5   1   5        9.43       13.58      2.38 o 
   6   1   5       14.40       15.79      4.39 o 
   7   1   5       20.16       23.28      4.96 o 
  -7   2   5        7.73        9.92      3.44 o 
  -6   2   5       36.19       40.53      2.79 o 
  -5   2   5       12.18       11.78      2.01 o 
  -4   2   5       18.50       27.10      1.90 o 
  -3   2   5      462.92      483.02      6.59 o 
  -2   2   5        5.62        3.32      0.84 o 
  -1   2   5       74.54       73.03      1.74 o 
   0   2   5     2046.17     2058.53     18.17 o 
   1   2   5      352.44      325.49      7.85 o 
   2   2   5       92.92      116.59      2.32 o 
   3   2   5        3.35        1.03      1.83 o 
   4   2   5       82.93       74.33      3.39 o 
   5   2   5      302.94      244.81     18.89 o 
   6   2   5       27.27       21.41      4.77 o 
   7   2   5        2.11        3.05      3.82 o 
  -7   3   5       15.69       23.28      4.20 o 
  -6   3   5        2.47        1.44      1.34 o 
  -5   3   5        0.12        0.12      1.01 o 
  -4   3   5        0.36        1.06      1.01 o 
  -3   3   5        5.81        8.07      1.16 o 
  -2   3   5       54.25       50.53      1.85 o 
  -1   3   5        5.27        5.94      0.95 o 
   0   3   5      270.14      286.06      4.10 o 
   1   3   5       20.52       25.51      1.43 o 
   2   3   5        4.15        4.25      0.94 o 
   3   3   5        2.52        2.43      0.94 o 
   4   3   5        0.88        0.35      1.47 o 
   5   3   5        3.22        3.98      2.86 o 
   6   3   5        3.65        2.86      2.11 o 
   7   3   5       10.75       10.82      5.92 o 
  -7   4   5        3.21        4.20      3.44 o 
  -6   4   5       82.48       74.43      6.87 o 
  -5   4   5        1.08       -0.31      1.28 o 
  -4   4   5      119.76      105.79      6.22 o 
  -3   4   5      177.07      177.78      3.92 o 
  -2   4   5       48.18       41.93      1.90 o 
  -1   4   5      258.62      275.58      4.38 o 
   0   4   5     1099.31     1209.84     12.42 o 
   1   4   5      325.32      365.18      5.40 o 
   2   4   5      227.51      225.54      4.19 o 
   3   4   5      162.34      148.54      3.52 o 
   4   4   5        8.46        4.96      2.48 o 
   5   4   5       83.50       78.13      5.53 o 
   6   4   5       61.31       48.68      4.45 o 
  -6   5   5       23.81       17.18      4.58 o 
  -5   5   5       18.18       16.74      2.66 o 
  -4   5   5        0.00       -0.76      1.47 o 
  -3   5   5        9.13        8.82      1.38 o 
  -2   5   5       36.16       34.07      1.85 o 
  -1   5   5       14.42       16.47      1.34 o 
   0   5   5      126.97      118.07      3.02 o 
   1   5   5        0.31        1.19      2.44 o 
   2   5   5       79.89       77.00      2.72 o 
   3   5   5      181.29      165.84      6.49 o 
   4   5   5        3.78        3.82      1.89 o 
   5   5   5       33.72       27.06      3.37 o 
   6   5   5        3.94        4.34      2.55 o 
  -6   6   5      128.44      141.99      9.92 o 
  -5   6   5       42.78       42.37      6.11 o 
  -4   6   5        4.67        2.75      1.91 o 
  -3   6   5        3.71        5.23      2.10 o 
  -2   6   5      310.47      324.07      8.45 o 
  -1   6   5      466.16      457.17      7.02 o 
   0   6   5       43.57       42.52      2.18 o 
   1   6   5       48.87       49.09      2.49 o 
   2   6   5     1867.49     1823.68     19.09 o 
   3   6   5      445.80      428.12      9.67 o 
   4   6   5       58.06       45.41      4.02 o 
   5   6   5       26.47       27.30      3.64 o 
   6   6   5        0.99        3.82      2.70 o 
  -5   7   5        1.92        1.15      3.44 o 
  -4   7   5       34.75       30.92      6.11 o 
  -3   7   5     1085.73     1081.73     17.60 o 
  -2   7   5      220.84      215.31      6.73 o 
  -1   7   5       14.68       15.14      2.43 o 
   0   7   5        3.69        2.68      1.29 o 
   1   7   5       98.33       97.95      3.43 o 
   2   7   5        0.76        1.47      4.39 o 
   3   7   5      124.51      119.42      5.38 o 
   4   7   5       64.82       65.62      6.87 o 
   5   7   5        0.12       -1.35      4.39 o 
  -5   8   5        1.43        5.73      4.58 o 
  -4   8   5       45.42       48.86      6.87 o 
  -3   8   5       28.17       27.43      7.25 o 
  -2   8   5        2.16        2.39      2.29 o 
  -1   8   5        4.63        6.49      2.16 o 
   0   8   5       82.55       83.08      5.92 o 
   1   8   5       73.01       75.43      4.22 o 
   2   8   5        8.76        6.15      4.77 o 
   3   8   5        0.65        1.07      5.15 o 
   4   8   5        0.00       -2.11      2.11 o 
  -4   9   5        0.99       -3.05      3.05 o 
  -3   9   5        4.58       16.41      4.58 o 
  -2   9   5       25.18       31.32      4.58 o 
  -1   9   5        2.62        2.48      2.16 o 
   0   9   5        2.95        3.53      2.29 o 
   1   9   5        1.86       -0.38      3.05 o 
   2   9   5       59.28       60.31      7.25 o 
   3   9   5        5.60        6.49      3.82 o 
  -3  10   5        3.72        4.96      4.20 o 
  -2  10   5        1.33        5.73      3.82 o 
  -1  10   5       92.77      109.88      5.94 o 
   0  10   5        0.01        1.91      3.05 o 
   1  10   5        7.37        8.40      4.20 o 
   2  10   5       13.49       19.85      5.34 o 
  -1 -11   6       53.39       64.89      7.63 o 
   0 -11   6      252.36      265.65     12.60 o 
   1 -11   6       37.37       30.15      5.34 o 
   2 -11   6       17.24       19.04      6.87 o 
  -3 -10   6       21.13       16.35      6.49 o 
  -2 -10   6        0.56        6.93      2.55 o 
  -1 -10   6        5.71        1.06      2.67 o 
   0 -10   6        2.76       -0.76      3.05 o 
   1 -10   6        2.80        3.38      2.01 o 
   2 -10   6        0.77       -1.62      1.62 o 
   3 -10   6        1.73        0.84      1.91 o 
  -4  -9   6       15.49       22.06      3.82 o 
  -3  -9   6       11.92        7.27      4.39 o 
  -2  -9   6        4.48        2.65      2.28 o 
  -1  -9   6       31.74       26.40      3.21 o 
   0  -9   6        1.58       -1.16      1.38 o 
   1  -9   6       19.28       14.17      2.55 o 
   2  -9   6      123.07      111.65      5.26 o 
   3  -9   6       33.69       32.09      3.64 o 
   4  -9   6        0.60        1.22      2.01 o 
  -5  -8   6       36.45       38.87      4.72 o 
  -4  -8   6       35.76       29.86      4.39 o 
  -3  -8   6      129.65      120.20      5.67 o 
  -2  -8   6       37.27       36.68      3.48 o 
  -1  -8   6        0.69        1.79      1.74 o 
   0  -8   6       38.90       39.90      2.55 o 
   1  -8   6        2.73        1.21      1.91 o 
   2  -8   6        2.27        1.73      1.74 o 
   3  -8   6       31.61       26.79      5.15 o 
   4  -8   6       23.23       21.73      4.39 o 
   5  -8   6       24.12       21.83      4.20 o 
  -5  -7   6        3.35        4.58      3.63 o 
  -4  -7   6        2.87        2.62      3.44 o 
  -3  -7   6      111.31      102.99      5.73 o 
  -2  -7   6        0.47        1.23      1.74 o 
  -1  -7   6       83.28       81.83      3.64 o 
   0  -7   6       26.64       26.28      2.10 o 
   1  -7   6        0.93       -0.29      1.01 o 
   2  -7   6       51.81       52.52      3.51 o 
   3  -7   6        2.18        6.95      2.01 o 
   4  -7   6       49.43       49.45      4.02 o 
   5  -7   6       16.14       14.06      2.93 o 
   6  -7   6        0.33       -0.29      4.96 o 
  -6  -6   6        0.36        2.86      2.43 o 
  -5  -6   6        4.51        0.13      2.01 o 
  -4  -6   6        7.21        9.85      2.55 o 
  -3  -6   6       14.97       19.08      2.70 o 
  -2  -6   6       34.28       33.53      4.01 o 
  -1  -6   6       31.55       29.90      1.85 o 
   0  -6   6       44.67       45.48      2.18 o 
   1  -6   6      106.73      113.69      3.88 o 
   2  -6   6       13.12       14.54      2.16 o 
   3  -6   6        3.98        5.02      1.74 o 
   4  -6   6        0.27       -2.12      2.29 o 
   5  -6   6        9.79       16.28      2.97 o 
   6  -6   6       20.21       25.19      3.64 o 
  -6  -5   6        0.30       -1.74      3.24 o 
  -5  -5   6       29.89       26.17      4.39 o 
  -4  -5   6        2.38        2.79      1.74 o 
  -3  -5   6      300.43      297.19      7.56 o 
  -2  -5   6       69.26       77.40      3.64 o 
  -1  -5   6      437.49      457.64      6.39 o 
   0  -5   6      220.22      224.20      4.14 o 
   1  -5   6      173.24      177.64      3.47 o 
   2  -5   6      233.81      246.51      6.22 o 
   3  -5   6       22.62       19.79      2.55 o 
   4  -5   6        7.73        7.82      2.16 o 
   5  -5   6        6.98        8.33      2.28 o 
   6  -5   6      248.41      253.87     13.17 o 
  -7  -4   6        2.35        6.13      2.82 o 
  -6  -4   6        4.69        0.38      2.01 o 
  -5  -4   6       55.25       54.34      4.02 o 
  -4  -4   6      696.52      650.24     12.01 o 
  -3  -4   6      290.36      253.74      8.78 o 
  -2  -4   6       86.03       96.08      2.15 o 
  -1  -4   6      254.32      262.33      4.21 o 
   0  -4   6       22.12       24.18      1.43 o 
   1  -4   6     6373.71     6622.41     55.72 o 
   2  -4   6     2891.25     2959.64     34.73 o 
   3  -4   6        0.52        1.72      1.35 o 
   4  -4   6      192.32      183.79      5.94 o 
   5  -4   6        5.36        4.20      1.89 o 
   6  -4   6       10.63       14.45      3.05 o 
   7  -4   6       20.51       19.94      3.48 o 
  -7  -3   6        1.41       -0.36      2.11 o 
  -6  -3   6       11.71        9.26      2.55 o 
  -5  -3   6       33.33       33.54      3.37 o 
  -4  -3   6      334.67      337.88      7.96 o 
  -3  -3   6       31.67       25.08      2.28 o 
  -2  -3   6      169.84      186.96      3.14 o 
  -1  -3   6      159.68      162.29      3.02 o 
   0  -3   6        0.20        1.56      0.72 o 
   1  -3   6       27.93       30.17      2.25 o 
   2  -3   6       68.36       69.89      4.01 o 
   3  -3   6      105.60      101.44      8.21 o 
   4  -3   6        3.84        2.91      1.53 o 
   5  -3   6       90.97       76.44      4.29 o 
   6  -3   6        0.05       -0.49      3.44 o 
   7  -3   6        0.05       -2.67      3.05 o 
  -7  -2   6       14.37       15.92      3.21 o 
  -6  -2   6       70.27       70.92      4.72 o 
  -5  -2   6      394.34      384.45      8.89 o 
  -4  -2   6       17.24       12.61      1.89 o 
  -3  -2   6       86.17       77.62      2.05 o 
  -2  -2   6     1891.85     1983.30     21.97 o 
  -1  -2   6     1503.22     1472.06     17.03 o 
   0  -2   6        0.46        0.60      0.56 o 
   1  -2   6      699.58      706.72      9.72 o 
   2  -2   6       41.67       37.93      4.01 o 
   3  -2   6      147.29      142.90      3.02 o 
   4  -2   6      396.88      400.26      8.62 o 
   5  -2   6      212.32      201.74      6.46 o 
   6  -2   6        2.41        3.82      2.01 o 
   7  -2   6       11.33        4.58      4.20 o 
  -7  -1   6       25.83       26.31      3.64 o 
  -6  -1   6       22.98       21.47      3.24 o 
  -5  -1   6       86.68       87.89      6.49 o 
  -4  -1   6       94.56       91.65      3.25 o 
  -3  -1   6      209.52      206.63      3.69 o 
  -2  -1   6       24.90       24.40      1.90 o 
  -1  -1   6      370.46      384.45      4.62 o 
   0  -1   6      334.08      308.40      3.96 o 
   1  -1   6     1139.42     1140.30     10.83 o 
   2  -1   6      212.17      227.34      4.82 o 
   3  -1   6     1009.67     1096.46     13.80 o 
   4  -1   6       15.60       17.34      1.62 o 
   5  -1   6       31.41       30.51      2.93 o 
   6  -1   6       27.26       31.90      3.48 o 
   7  -1   6       75.96       74.05      8.40 o 
  -7   0   6        6.24        5.64      2.38 o 
  -6   0   6        0.55       -1.18      1.55 o 
  -5   0   6      196.60      193.63      4.59 o 
  -4   0   6      296.56      292.84      5.18 o 
  -3   0   6       77.62       92.08      2.72 o 
  -2   0   6       68.40       77.01      2.45 o 
  -1   0   6     1413.22     1404.33     13.11 o 
   0   0   6        0.53        0.98      0.56 o 
   1   0   6     1498.41     1518.07     13.95 o 
   2   0   6       54.76       56.65      1.90 o 
   3   0   6        3.67        4.33      1.29 o 
   4   0   6        0.37       -0.76      0.90 o 
   5   0   6        9.59       10.69      1.68 o 
   6   0   6        7.04        4.20      3.44 o 
   7   0   6        1.96        0.00      3.44 o 
  -7   1   6        1.06       -2.06      3.05 o 
  -6   1   6       24.29       26.51      2.93 o 
  -5   1   6        0.95        1.41      1.16 o 
  -4   1   6        0.02        1.23      1.01 o 
  -3   1   6        6.00        5.96      1.31 o 
  -2   1   6      485.98      514.18      6.17 o 
  -1   1   6      165.10      168.98      2.37 o 
   0   1   6      671.49      645.83      6.51 o 
   1   1   6       27.75       29.89      1.32 o 
   2   1   6        7.69        8.65      1.59 o 
   3   1   6      276.00      244.22      4.75 o 
   4   1   6        9.89       11.81      1.46 o 
   5   1   6       11.12       14.02      2.28 o 
   6   1   6       28.97       31.68      5.34 o 
   7   1   6       20.22       16.79      4.96 o 
  -7   2   6        0.00       -1.91      1.91 o 
  -6   2   6        3.27        1.66      1.95 o 
  -5   2   6       31.48       33.54      2.96 o 
  -4   2   6       36.67       29.77      1.96 o 
  -3   2   6      133.77      149.97      2.91 o 
  -2   2   6      283.60      304.43      4.49 o 
  -1   2   6        0.71        1.72      1.08 o 
   0   2   6      495.88      539.52      5.95 o 
   1   2   6       46.49       46.21      1.68 o 
   2   2   6        1.23        0.56      1.03 o 
   3   2   6        7.07        7.51      1.16 o 
   4   2   6        1.65        1.18      1.06 o 
   5   2   6       75.03       56.39      4.01 o 
   6   2   6       34.60       40.52      5.73 o 
   7   2   6        0.58       -3.05      3.05 o 
  -6   3   6        0.39       -1.27      1.32 o 
  -5   3   6       55.47       44.97      2.68 o 
  -4   3   6       86.45       86.45      3.28 o 
  -3   3   6       63.31       72.18      5.12 o 
  -2   3   6       78.73       65.56      2.54 o 
  -1   3   6      717.87      772.37     19.66 o 
   0   3   6     8078.56     8457.56     71.83 o 
   1   3   6      859.44      985.27     18.48 o 
   2   3   6       30.88       34.52      1.78 o 
   3   3   6        6.67        8.08      1.81 o 
   4   3   6        1.11        7.10      2.67 o 
   5   3   6       54.63       48.14      3.78 o 
   6   3   6      153.80      138.13      8.97 o 
   7   3   6       61.73       79.77      8.40 o 
  -7   4   6        3.62        3.82      3.05 o 
  -6   4   6        2.78        4.96      3.44 o 
  -5   4   6       64.13       57.08      3.75 o 
  -4   4   6       27.24       23.11      1.96 o 
  -3   4   6       16.08       18.42      1.62 o 
  -2   4   6      114.06      100.81      2.73 o 
  -1   4   6       67.55       70.62      4.68 o 
   0   4   6        4.11        5.64      0.90 o 
   1   4   6        2.61        4.65      0.94 o 
   2   4   6      219.75      200.96      4.07 o 
   3   4   6      285.46      284.39      8.02 o 
   4   4   6       70.52       56.53      3.78 o 
   5   4   6       35.52       33.18      3.37 o 
   6   4   6        0.35       -0.82      1.83 o 
  -6   5   6       29.64       40.08      6.11 o 
  -5   5   6        4.17        3.16      2.01 o 
  -4   5   6        3.39        4.77      3.24 o 
  -3   5   6        0.97        0.57      1.35 o 
  -2   5   6        3.62        3.60      1.06 o 
  -1   5   6       58.47       51.86      2.35 o 
   0   5   6       30.49       35.94      2.77 o 
   1   5   6       36.77       29.78      1.88 o 
   2   5   6      329.84      322.31      6.89 o 
   3   5   6      771.45      759.11     13.04 o 
   4   5   6       48.56       49.01      4.58 o 
   5   5   6        7.36        8.82      2.38 o 
   6   5   6        1.62       -0.43      3.44 o 
  -6   6   6        3.20        1.91      3.82 o 
  -5   6   6        0.04        0.38      3.05 o 
  -4   6   6      135.73      124.37      5.38 o 
  -3   6   6        0.15       -0.06      2.67 o 
  -2   6   6       66.39       64.40      4.20 o 
  -1   6   6      110.65      109.41      5.07 o 
   0   6   6       12.62       15.50      1.57 o 
   1   6   6      255.05      244.39      5.01 o 
   2   6   6      319.86      313.46      6.32 o 
   3   6   6       61.62       61.19      4.02 o 
   4   6   6       67.64       56.19      4.12 o 
   5   6   6       10.65       12.35      2.75 o 
  -5   7   6        9.00       11.45      4.58 o 
  -4   7   6       39.66       34.90      3.66 o 
  -3   7   6      315.66      321.10      8.69 o 
  -2   7   6      113.85      115.05     11.26 o 
  -1   7   6        3.58        1.67      3.05 o 
   0   7   6       43.90       47.47      4.96 o 
   1   7   6      128.62      126.62      3.98 o 
   2   7   6        0.57        2.79      1.74 o 
   3   7   6       38.30       32.24      4.01 o 
   4   7   6       53.32       49.00      4.29 o 
   5   7   6        0.65       -0.04      2.28 o 
  -5   8   6       38.70       52.29      7.63 o 
  -4   8   6       48.73       54.96      7.63 o 
  -3   8   6      103.21      100.43      5.22 o 
  -2   8   6        0.16       -0.38      1.89 o 
  -1   8   6        2.32       -1.00      3.05 o 
   0   8   6        5.79        5.67      2.01 o 
   1   8   6       14.70       14.18      2.66 o 
   2   8   6      137.74      149.62      9.16 o 
   3   8   6        0.00       -1.74      1.74 o 
   4   8   6        0.25        2.29      2.43 o 
  -4   9   6       12.09        9.54      4.58 o 
  -3   9   6        6.48        9.16      4.20 o 
  -2   9   6       12.85       14.18      2.82 o 
  -1   9   6       37.63       44.64      4.18 o 
   0   9   6        2.47        5.61      2.28 o 
   1   9   6        1.30       -1.53      2.67 o 
   2   9   6        0.06       -1.53      3.05 o 
   3   9   6       27.34       25.95      5.73 o 
  -2  10   6       34.89       34.73      6.11 o 
  -1  10   6       38.18       36.28      4.18 o 
   0  10   6        0.50       -1.91      3.05 o 
   1  10   6        0.25       -2.29      3.05 o 
   2  10   6        0.87        0.76      3.05 o 
  -1 -11   7        0.89       -3.05      3.05 o 
   0 -11   7       65.88       69.85      7.63 o 
   1 -11   7       13.79       16.03      4.20 o 
   2 -11   7        2.83        2.93      2.48 o 
  -3 -10   7        0.93        1.06      2.55 o 
  -2 -10   7        9.64        9.51      2.82 o 
  -1 -10   7        3.40       -0.71      2.01 o 
   0 -10   7        1.67        4.20      3.44 o 
   1 -10   7        8.97        9.18      2.55 o 
   2 -10   7        0.39        2.48      2.16 o 
   3 -10   7        0.10       -1.74      1.74 o 
  -4  -9   7        1.57        2.05      4.58 o 
  -3  -9   7        5.51        7.25      2.75 o 
  -2  -9   7        5.52        0.84      2.48 o 
  -1  -9   7        3.64        2.96      2.11 o 
   0  -9   7       57.55       51.24      6.49 o 
   1  -9   7        5.25        4.25      2.10 o 
   2  -9   7        0.17        0.76      1.62 o 
   3  -9   7        0.33        1.72      1.89 o 
   4  -9   7        6.04        7.91      2.55 o 
  -5  -8   7        3.35        4.78      2.82 o 
  -4  -8   7       67.92       65.29      5.13 o 
  -3  -8   7      210.76      190.82      7.00 o 
  -2  -8   7      106.43      104.44      5.11 o 
  -1  -8   7       48.37       47.40      3.64 o 
   0  -8   7        8.17        7.19      1.60 o 
   1  -8   7        7.52        7.82      2.16 o 
   2  -8   7        4.92        3.59      3.44 o 
   3  -8   7       22.43       22.61      3.09 o 
   4  -8   7       40.84       52.42      7.44 o 
   5  -8   7       35.47       31.20      3.91 o 
  -5  -7   7        0.36        0.57      2.16 o 
  -4  -7   7       12.65       12.39      2.82 o 
  -3  -7   7        0.82        1.15      1.89 o 
  -2  -7   7       52.48       51.56      4.01 o 
  -1  -7   7      193.26      199.66      4.64 o 
   0  -7   7       21.59       22.76      1.88 o 
   1  -7   7        9.72        5.61      1.34 o 
   2  -7   7        0.41       -0.19      1.62 o 
   3  -7   7      144.06      138.69      5.65 o 
   4  -7   7       24.63       20.42      3.09 o 
   5  -7   7       25.27       25.34      3.51 o 
   6  -7   7        4.60        3.27      3.24 o 
  -6  -6   7       12.52       21.03      6.87 o 
  -5  -6   7       39.80       38.99      6.30 o 
  -4  -6   7        9.05        8.59      2.43 o 
  -3  -6   7      369.93      348.97      8.77 o 
  -2  -6   7      162.62      162.06     14.50 o 
  -1  -6   7        0.34        0.47      1.01 o 
   0  -6   7        4.52        1.51      2.07 o 
   1  -6   7       60.49       59.70      2.40 o 
   2  -6   7        0.00        0.49      3.05 o 
   3  -6   7       15.06       16.63      2.55 o 
   4  -6   7        2.13        0.73      1.74 o 
   5  -6   7        3.78        0.64      2.01 o 
   6  -6   7        1.90        4.58      2.43 o 
  -6  -5   7       29.79       26.91      4.96 o 
  -5  -5   7       37.62       34.61      3.64 o 
  -4  -5   7      300.08      300.07      8.10 o 
  -3  -5   7       13.56       16.51      3.82 o 
  -2  -5   7       45.50       50.22      6.11 o 
  -1  -5   7       16.95       16.07      1.72 o 
   0  -5   7      117.71      124.72      3.71 o 
   1  -5   7       60.38       64.83      2.17 o 
   2  -5   7      394.59      424.87      8.62 o 
   3  -5   7       94.33       91.85      6.68 o 
   4  -5   7       24.26       24.73      4.77 o 
   5  -5   7        4.34        4.58      2.16 o 
   6  -5   7       58.76       55.06      4.59 o 
  -7  -4   7       55.33       62.90      5.38 o 
  -6  -4   7       43.03       46.31      4.29 o 
  -5  -4   7        3.22        3.44      2.16 o 
  -4  -4   7      115.09      103.46      5.34 o 
  -3  -4   7        2.00        1.39      1.53 o 
  -2  -4   7       16.33       16.49      1.19 o 
  -1  -4   7       12.76        9.15      1.11 o 
   0  -4   7       66.77       71.79      2.18 o 
   1  -4   7     1094.36     1133.60     11.45 o 
   2  -4   7      340.23      333.10      8.02 o 
   3  -4   7        1.61        3.44      1.62 o 
   4  -4   7        4.31        4.39      1.89 o 
   5  -4   7      128.46      129.06      7.25 o 
   6  -4   7        2.20        2.67      2.16 o 
   7  -4   7        0.01       -2.86      2.86 o 
  -7  -3   7       80.90       79.64      5.65 o 
  -6  -3   7      179.75      192.78      7.12 o 
  -5  -3   7       39.01       45.93      3.64 o 
  -4  -3   7      336.14      319.81      7.69 o 
  -3  -3   7      591.92      557.21     13.74 o 
  -2  -3   7      818.75      845.80      9.21 o 
  -1  -3   7     3068.81     3135.30     27.54 o 
   0  -3   7      432.00      417.24      5.32 o 
   1  -3   7     1331.62     1420.20     13.46 o 
   2  -3   7     1585.34     1540.38     19.43 o 
   3  -3   7      108.18      104.70      3.91 o 
   4  -3   7      114.11      110.50      4.59 o 
   5  -3   7        0.10        0.88      1.74 o 
   6  -3   7       20.68       21.57      3.24 o 
   7  -3   7        1.36        0.38      3.82 o 
  -7  -2   7       78.53       86.84      5.49 o 
  -6  -2   7      101.79      103.30      5.13 o 
  -5  -2   7        1.57        1.17      2.10 o 
  -4  -2   7       20.00       16.63      2.28 o 
  -3  -2   7        6.50        6.86      0.90 o 
  -2  -2   7       23.54       27.45      1.34 o 
  -1  -2   7      371.84      366.65      5.09 o 
   0  -2   7        1.48        1.40      0.96 o 
   1  -2   7      313.23      311.23      3.89 o 
   2  -2   7        2.06        4.24      1.19 o 
   3  -2   7       68.82       67.64      2.06 o 
   4  -2   7        0.58        1.15      1.35 o 
   5  -2   7       29.50       33.24      3.37 o 
   6  -2   7        5.10        5.73      2.28 o 
   7  -2   7        2.30       -1.15      3.44 o 
  -7  -1   7       44.38       46.95      4.96 o 
  -6  -1   7       10.08        7.52      2.28 o 
  -5  -1   7      691.49      655.33     13.93 o 
  -4  -1   7      499.26      507.24      7.16 o 
  -3  -1   7      248.60      249.77      4.19 o 
  -2  -1   7      176.79      190.95      3.35 o 
  -1  -1   7      427.03      459.24      5.50 o 
   0  -1   7      189.11      196.19      2.99 o 
   1  -1   7      687.08      677.97     16.79 o 
   2  -1   7      477.39      519.61      6.23 o 
   3  -1   7      307.28      342.17      5.16 o 
   4  -1   7      142.52      150.38      4.23 o 
   5  -1   7        5.19        1.53      1.62 o 
   6  -1   7        5.97        4.77      2.16 o 
   7  -1   7       93.97       99.62      9.16 o 
  -7   0   7        1.02        2.29      2.67 o 
  -6   0   7        6.63        8.55      2.28 o 
  -5   0   7      105.07       91.13      8.40 o 
  -4   0   7      456.02      447.15      6.73 o 
  -3   0   7      520.41      596.97      7.45 o 
  -2   0   7     2064.93     2232.13     20.17 o 
  -1   0   7      255.47      262.43      4.64 o 
   0   0   7      149.75      145.62      2.52 o 
   1   0   7      987.64     1023.09     10.12 o 
   2   0   7      951.81     1024.34     10.63 o 
   3   0   7       49.76       45.94      1.96 o 
   4   0   7        7.15        8.69      1.29 o 
   5   0   7        6.43        3.25      1.94 o 
   6   0   7      118.70      112.98      8.40 o 
   7   0   7        7.71       -0.76      3.44 o 
  -7   1   7       12.27       11.43      2.86 o 
  -6   1   7        6.27        3.11      1.83 o 
  -5   1   7        3.53        3.60      2.21 o 
  -4   1   7       13.06       13.20      1.43 o 
  -3   1   7       54.49       59.06      2.18 o 
  -2   1   7       53.98       55.84      4.08 o 
  -1   1   7       40.50       41.79      1.75 o 
   0   1   7      281.41      285.77      5.15 o 
   1   1   7       41.13       41.81      1.94 o 
   2   1   7       69.01       59.44      2.77 o 
   3   1   7       18.34       16.16      1.56 o 
   4   1   7        2.84        1.48      1.09 o 
   5   1   7        0.51       -0.38      1.23 o 
   6   1   7        5.43        8.02      3.82 o 
   7   1   7        0.45        3.82      3.44 o 
  -7   2   7       19.80       15.65      4.20 o 
  -6   2   7       35.27       40.64      2.77 o 
  -5   2   7       62.17       57.47      2.85 o 
  -4   2   7       52.62       53.88      2.40 o 
  -3   2   7       14.48       11.42      1.29 o 
  -2   2   7      980.84      945.66     10.00 o 
  -1   2   7      334.43      359.40      7.63 o 
   0   2   7      303.32      287.62      5.81 o 
   1   2   7       13.96       15.75      1.11 o 
   2   2   7        1.13        1.02      0.88 o 
   3   2   7        1.01        1.69      1.04 o 
   4   2   7      135.24      128.29      3.69 o 
   5   2   7        7.51        9.41      2.28 o 
   6   2   7       33.92       34.33      3.64 o 
   7   2   7        9.38       13.74      4.96 o 
  -6   3   7        5.68        4.50      2.01 o 
  -5   3   7       29.35       26.71      3.06 o 
  -4   3   7        0.74        0.30      1.19 o 
  -3   3   7       38.77       39.81      1.90 o 
  -2   3   7        9.30       10.31      0.99 o 
  -1   3   7      728.52      751.59     14.68 o 
   0   3   7        2.60        2.86      0.79 o 
   1   3   7        5.47        4.82      0.83 o 
   2   3   7        0.52        1.99      0.94 o 
   3   3   7       29.44       27.42      1.74 o 
   4   3   7      148.96      129.66      9.16 o 
   5   3   7       13.01       13.27      2.48 o 
   6   3   7        2.18       -0.46      4.20 o 
  -7   4   7       31.73       42.75      6.11 o 
  -6   4   7      215.78      196.34      7.00 o 
  -5   4   7      283.28      261.66     11.26 o 
  -4   4   7       33.99       30.49      4.01 o 
  -3   4   7        0.53       -0.87      0.97 o 
  -2   4   7      173.26      150.90      3.27 o 
  -1   4   7        1.07        3.87      1.54 o 
   0   4   7      271.79      262.98      4.30 o 
   1   4   7       25.97       28.83      2.03 o 
   2   4   7      192.53      178.39      3.93 o 
   3   4   7      238.15      208.66      4.48 o 
   4   4   7       11.61       13.68      2.43 o 
   5   4   7        5.17        4.96      3.05 o 
   6   4   7        3.52        5.53      2.43 o 
  -6   5   7        5.80        9.54      3.82 o 
  -5   5   7        0.02       -1.55      1.55 o 
  -4   5   7        5.08        4.25      1.83 o 
  -3   5   7      195.30      175.92      5.76 o 
  -2   5   7      161.81      161.97      5.38 o 
  -1   5   7       92.78       97.19      2.73 o 
   0   5   7      127.97      114.36      2.96 o 
   1   5   7       12.41       13.43      1.51 o 
   2   5   7      592.17      571.96      8.22 o 
   3   5   7      429.15      418.41      9.13 o 
   4   5   7        2.43        1.91      1.89 o 
   5   5   7       21.80       22.77      3.09 o 
   6   5   7       15.17       15.08      3.09 o 
  -6   6   7        9.21        4.96      4.20 o 
  -5   6   7       19.19       22.14      4.96 o 
  -4   6   7        8.95        4.39      2.86 o 
  -3   6   7      156.49      153.92      5.80 o 
  -2   6   7      165.74      171.87      9.16 o 
  -1   6   7       49.11       48.62      3.51 o 
   0   6   7        7.37        7.98      1.29 o 
   1   6   7      702.71      676.29     10.15 o 
   2   6   7        4.70        1.71      1.84 o 
   3   6   7       53.69       54.43      3.85 o 
   4   6   7       28.85       30.14      3.48 o 
   5   6   7        0.38        4.00      4.39 o 
  -5   7   7       20.61       25.57      5.73 o 
  -4   7   7     1012.82     1044.51     17.99 o 
  -3   7   7      242.80      247.01      9.73 o 
  -2   7   7       11.03        9.54      2.28 o 
  -1   7   7        0.93        1.72      1.62 o 
   0   7   7       31.49       33.02      3.24 o 
   1   7   7      152.79      151.31      6.49 o 
   2   7   7      101.71      104.60      4.96 o 
   3   7   7        3.79        1.34      2.10 o 
   4   7   7        5.41        4.15      2.48 o 
   5   7   7      327.11      369.40     16.98 o 
  -5   8   7        2.61        4.96      4.20 o 
  -4   8   7       22.57       22.90      5.34 o 
  -3   8   7       15.46       16.52      2.93 o 
  -2   8   7       17.19       24.05      3.37 o 
  -1   8   7        4.42        4.49      2.28 o 
   0   8   7      132.54      138.44      5.65 o 
   1   8   7        0.75        2.45      1.83 o 
   2   8   7        0.23        1.53      2.67 o 
   3   8   7       14.18       16.79      4.58 o 
   4   8   7        2.51        2.16      2.86 o 
  -4   9   7       13.84       12.60      4.58 o 
  -3   9   7        7.15        0.00      3.44 o 
  -2   9   7        1.17       -1.89      1.89 o 
  -1   9   7       13.05       12.31      2.82 o 
   0   9   7        0.03        3.48      2.28 o 
   1   9   7       22.54       29.39      5.73 o 
   2   9   7       56.15       67.94      7.63 o 
   3   9   7       29.78       38.17      6.49 o 
  -2  10   7       43.04       39.44      4.45 o 
  -1  10   7        0.05       -1.48      2.67 o 
   0  10   7        3.13        4.96      3.82 o 
   1  10   7       12.50       18.32      4.96 o 
  -1 -11   8        6.88       11.07      4.58 o 
   0 -11   8       43.53       40.84      6.49 o 
   1 -11   8       24.26       22.90      5.34 o 
   2 -11   8       18.34       13.71      2.93 o 
  -3 -10   8        5.31        3.89      2.66 o 
  -2 -10   8       14.06       18.57      3.21 o 
  -1 -10   8        4.15        2.29      3.44 o 
   0 -10   8        3.42       -1.91      2.67 o 
   1 -10   8       14.32       17.36      6.11 o 
   2 -10   8        0.21       -0.60      1.83 o 
   3 -10   8        4.83        5.00      2.38 o 
  -4  -9   8        6.25        6.71      2.75 o 
  -3  -9   8       65.33       73.28      7.25 o 
  -2  -9   8        4.85        3.68      2.28 o 
  -1  -9   8        8.73        9.91      2.38 o 
   0  -9   8       16.00       11.83      3.82 o 
   1  -9   8        1.70        0.62      1.74 o 
   2  -9   8       25.08       25.60      3.37 o 
   3  -9   8       86.99       86.10      5.92 o 
   4  -9   8       27.30       28.05      3.78 o 
  -5  -8   8        4.65        5.73      2.97 o 
  -4  -8   8        3.44        0.41      2.11 o 
  -3  -8   8        0.11       -0.15      2.01 o 
  -2  -8   8       28.93       25.04      3.24 o 
  -1  -8   8       92.08       94.04      4.56 o 
   0  -8   8        0.12       -1.44      1.44 o 
   1  -8   8        7.00        4.58      1.89 o 
   2  -8   8       22.32       16.81      4.77 o 
   3  -8   8       24.25       23.81      4.01 o 
   4  -8   8       27.04       17.94      3.09 o 
   5  -8   8       11.87        7.84      5.15 o 
  -5  -7   8        0.00       -1.40      2.01 o 
  -4  -7   8       30.13       27.83      3.64 o 
  -3  -7   8        2.94        3.11      3.63 o 
  -2  -7   8      184.96      170.72      6.03 o 
  -1  -7   8       72.09       71.16      2.99 o 
   0  -7   8      140.48      138.46      3.84 o 
   1  -7   8        0.14        1.53      1.62 o 
   2  -7   8        0.02       -0.28      1.47 o 
   3  -7   8      111.91      103.20      7.63 o 
   4  -7   8       26.10       27.46      3.37 o 
   5  -7   8       21.24       25.23      3.64 o 
   6  -7   8        1.54        4.56      4.96 o 
  -6  -6   8        3.85        1.53      3.82 o 
  -5  -6   8       29.27       27.43      7.63 o 
  -4  -6   8       73.33       69.66      4.59 o 
  -3  -6   8       23.81       21.33      2.82 o 
  -2  -6   8      142.63      134.28      4.99 o 
  -1  -6   8      143.68      167.46      4.58 o 
   0  -6   8      219.58      246.10      6.50 o 
   1  -6   8      204.17      209.09      6.58 o 
   2  -6   8      313.13      303.44      7.56 o 
   3  -6   8      163.09      150.44      8.78 o 
   4  -6   8        5.02        3.63      1.89 o 
   5  -6   8       32.37       32.51      3.78 o 
   6  -6   8       32.06       35.10      4.32 o 
  -6  -5   8        0.02        0.41      2.11 o 
  -5  -5   8        0.75       -0.44      1.83 o 
  -4  -5   8       44.35       43.50      3.64 o 
  -3  -5   8      140.92      135.50      5.13 o 
  -2  -5   8       23.90       21.77      2.43 o 
  -1  -5   8      108.24      117.51      3.02 o 
   0  -5   8       34.94       39.22      1.96 o 
   1  -5   8        5.29        5.57      0.93 o 
   2  -5   8       41.17       45.16      2.97 o 
   3  -5   8       11.87       11.34      2.29 o 
   4  -5   8       10.42       10.68      2.28 o 
   5  -5   8       23.86       26.45      3.37 o 
   6  -5   8        0.14       -0.76      1.89 o 
  -7  -4   8       62.24       72.40      5.65 o 
  -6  -4   8       62.98       61.52      4.72 o 
  -5  -4   8       72.22       64.27      4.96 o 
  -4  -4   8        0.31        0.73      1.74 o 
  -3  -4   8        1.28        1.18      1.47 o 
  -2  -4   8      647.28      648.01      7.92 o 
  -1  -4   8      187.67      187.32      5.24 o 
   0  -4   8     1078.25     1198.48     16.82 o 
   1  -4   8     1990.52     2002.99     22.33 o 
   2  -4   8     1438.16     1430.70     22.90 o 
   3  -4   8      177.14      174.14      5.53 o 
   4  -4   8      232.23      230.09      6.88 o 
   5  -4   8       97.53       92.89      5.53 o 
   6  -4   8       29.78       25.03      4.39 o 
   7  -4   8        0.00       -1.55      2.29 o 
  -7  -3   8       29.90       29.79      9.35 o 
  -6  -3   8        3.71        2.14      1.91 o 
  -5  -3   8      280.75      263.11      7.54 o 
  -4  -3   8      372.93      361.14      8.23 o 
  -3  -3   8      141.91      132.67      2.90 o 
  -2  -3   8      214.17      196.40      4.81 o 
  -1  -3   8      639.40      663.37     11.25 o 
   0  -3   8      123.01      126.77      3.23 o 
   1  -3   8       19.41       16.61      1.89 o 
   2  -3   8      234.46      213.95      5.40 o 
   3  -3   8      188.61      182.94      8.97 o 
   4  -3   8      472.27      492.34     10.12 o 
   5  -3   8       35.60       32.59      3.37 o 
   6  -3   8        2.35        1.15      2.86 o 
   7  -3   8        0.69        0.00      3.44 o 
  -7  -2   8       35.42       39.37      4.18 o 
  -6  -2   8        0.00       -0.38      1.89 o 
  -5  -2   8       15.06       18.61      4.01 o 
  -4  -2   8      129.94      119.46      5.34 o 
  -3  -2   8       51.80       40.41      1.70 o 
  -2  -2   8       21.02       17.57      1.29 o 
  -1  -2   8       30.70       30.45      2.41 o 
   0  -2   8       90.01       81.08      2.07 o 
   1  -2   8      486.98      510.43      7.32 o 
   2  -2   8      138.41      150.97      3.83 o 
   3  -2   8       57.17       62.14      1.84 o 
   4  -2   8        5.99        7.46      2.10 o 
   5  -2   8        0.78        1.53      2.48 o 
   6  -2   8       24.43       24.69      5.34 o 
   7  -2   8       26.64       29.01      6.11 o 
  -7  -1   8        3.03        5.12      2.67 o 
  -6  -1   8        3.11        3.84      2.11 o 
  -5  -1   8       30.06       34.43      3.21 o 
  -4  -1   8      170.07      166.43      3.81 o 
  -3  -1   8      335.49      353.39      5.31 o 
  -2  -1   8      628.02      654.63      7.53 o 
  -1  -1   8       23.34       24.93      1.38 o 
   0  -1   8      176.75      184.19      2.99 o 
   1  -1   8      804.51      793.15     10.88 o 
   2  -1   8      215.03      214.06      3.52 o 
   3  -1   8        0.47        0.53      0.79 o 
   4  -1   8       38.54       42.06      2.13 o 
   5  -1   8        5.26        7.57      2.29 o 
   6  -1   8       12.59       12.35      6.49 o 
   7  -1   8        3.54        1.91      3.44 o 
  -7   0   8        4.14        8.81      3.24 o 
  -6   0   8        1.97        3.82      1.83 o 
  -5   0   8       40.67       39.54      3.24 o 
  -4   0   8        6.63        5.24      1.73 o 
  -3   0   8        0.93        0.73      0.79 o 
  -2   0   8      789.17      854.51      9.28 o 
  -1   0   8      990.21     1002.92      9.85 o 
   0   0   8        4.24        4.56      0.81 o 
   1   0   8      158.12      155.68      2.99 o 
   2   0   8       13.29       13.52      1.16 o 
   3   0   8        0.50        2.47      2.56 o 
   4   0   8        1.55        1.60      1.06 o 
   5   0   8        2.76        1.91      1.62 o 
   6   0   8       31.49       28.63      5.34 o 
   7   0   8        3.22        9.16      4.20 o 
  -7   1   8      103.36      107.01      8.02 o 
  -6   1   8       27.30       25.65      2.93 o 
  -5   1   8        0.00       -1.10      1.10 o 
  -4   1   8        0.21       -0.65      0.94 o 
  -3   1   8       92.46       96.25      2.63 o 
  -2   1   8      803.64      892.29     11.81 o 
  -1   1   8      292.72      268.07      6.69 o 
   0   1   8      205.10      220.00      3.10 o 
   1   1   8     3725.96     3965.72     41.28 o 
   2   1   8       19.97       17.02      1.32 o 
   3   1   8       39.38       38.07      1.96 o 
   4   1   8        0.53        2.29      1.26 o 
   5   1   8       62.99       59.09      2.90 o 
   6   1   8       89.50       73.28      7.25 o 
   7   1   8        0.15        0.00      3.44 o 
  -7   2   8        0.12        1.91      3.05 o 
  -6   2   8       12.73       14.71      2.05 o 
  -5   2   8       88.79       99.73      4.70 o 
  -4   2   8        0.13        2.50      1.01 o 
  -3   2   8        7.80        9.88      1.11 o 
  -2   2   8       30.66       37.66      1.50 o 
  -1   2   8      297.57      306.87      6.21 o 
   0   2   8        1.26        2.42      0.64 o 
   1   2   8      124.39      131.13      2.81 o 
   2   2   8        1.16        0.42      0.72 o 
   3   2   8       63.70       60.52      2.40 o 
   4   2   8        3.24        4.01      1.39 o 
   5   2   8        5.00        4.01      1.89 o 
   6   2   8       17.24       14.39      2.82 o 
   7   2   8        0.02       -1.15      3.44 o 
  -6   3   8        4.20        2.86      1.89 o 
  -5   3   8      182.26      171.35      6.07 o 
  -4   3   8        7.40        8.19      1.38 o 
  -3   3   8       12.30       12.53      1.25 o 
  -2   3   8        5.12        6.66      1.39 o 
  -1   3   8      689.20      648.70     10.26 o 
   0   3   8       21.08       19.45      1.19 o 
   1   3   8       61.88       64.37      3.09 o 
   2   3   8        0.55        1.74      0.94 o 
   3   3   8       19.41       19.70      1.74 o 
   4   3   8      238.96      226.73      6.48 o 
   5   3   8        8.10        5.98      2.01 o 
   6   3   8        0.01       -0.82      1.74 o 
  -6   4   8       55.86       56.46      4.29 o 
  -5   4   8        0.00        0.38      1.62 o 
  -4   4   8        9.64       12.98      2.38 o 
  -3   4   8        0.72       -0.38      1.35 o 
  -2   4   8      468.43      445.82     13.36 o 
  -1   4   8       95.83       93.82      4.75 o 
   0   4   8        1.01        2.67      1.26 o 
   1   4   8       23.69       22.51      1.53 o 
   2   4   8      898.09      827.78     13.78 o 
   3   4   8     1872.65     1796.03     26.14 o 
   4   4   8       14.37       13.75      2.55 o 
   5   4   8       21.80       22.87      3.09 o 
   6   4   8        0.10       -0.76      1.89 o 
  -6   5   8        2.76        5.73      3.44 o 
  -5   5   8        0.16        0.16      1.83 o 
  -4   5   8       52.50       45.44      6.30 o 
  -3   5   8      134.84      125.87      5.11 o 
  -2   5   8        2.32        2.29      1.62 o 
  -1   5   8       12.82       14.91      4.20 o 
   0   5   8       76.74       85.80      3.17 o 
   1   5   8      123.03      132.52      4.25 o 
   2   5   8       79.24       73.61      2.90 o 
   3   5   8      199.54      195.74      6.03 o 
   4   5   8       14.69       16.61      2.55 o 
   5   5   8       30.70       29.41      3.51 o 
   6   5   8        3.38        0.95      2.16 o 
  -6   6   8       17.31       21.76      5.34 o 
  -5   6   8       33.15       37.83      3.94 o 
  -4   6   8        2.50        2.85      2.67 o 
  -3   6   8       80.34       75.51      4.56 o 
  -2   6   8      467.22      447.78      9.85 o 
  -1   6   8        0.42        1.34      2.10 o 
   0   6   8       36.29       35.50      3.09 o 
   1   6   8        0.68        0.13      1.10 o 
   2   6   8        1.66        1.71      1.49 o 
   3   6   8       55.30       54.71      3.85 o 
   4   6   8        2.21        2.48      2.86 o 
   5   6   8        0.28       -1.89      1.89 o 
  -5   7   8       13.09       16.03      5.34 o 
  -4   7   8      139.28      144.91      6.41 o 
  -3   7   8      113.08      107.64      7.06 o 
  -2   7   8       11.11       12.96      2.55 o 
  -1   7   8       30.63       28.54      3.24 o 
   0   7   8      167.09      155.82      5.92 o 
   1   7   8       11.80       14.18      3.44 o 
   2   7   8       11.02       14.50      4.20 o 
   3   7   8        8.37       10.19      4.39 o 
   4   7   8       24.56       28.66      3.82 o 
   5   7   8       40.66       45.95      4.72 o 
  -4   8   8        3.96        8.02      3.82 o 
  -3   8   8        7.35        5.92      2.43 o 
  -2   8   8        0.51        1.81      2.01 o 
  -1   8   8      124.59      133.59      8.40 o 
   0   8   8      272.27      245.09      7.69 o 
   1   8   8        5.25        1.55      2.01 o 
   2   8   8        7.87       10.31      3.82 o 
   3   8   8        1.77       -3.05      3.05 o 
   4   8   8       51.89       61.83      7.63 o 
  -3   9   8        0.05        0.90      2.28 o 
  -2   9   8        0.61        1.89      2.28 o 
  -1   9   8       12.89       13.93      2.93 o 
   0   9   8        1.89        2.54      4.01 o 
   1   9   8        0.92        3.82      3.05 o 
   2   9   8       45.07       62.21      7.63 o 
   3   9   8        9.81       14.89      4.96 o 
  -2  10   8       22.40       30.23      6.11 o 
  -1  10   8       21.30       22.16      3.64 o 
   0  10   8       19.10       20.99      5.34 o 
   1  10   8       24.13       27.10      5.73 o 
  -1 -11   9        4.44        3.44      4.20 o 
   0 -11   9        6.44       11.45      4.58 o 
   1 -11   9       17.97       15.65      4.58 o 
  -3 -10   9        0.97        0.52      2.67 o 
  -2 -10   9        7.45        3.58      2.67 o 
  -1 -10   9       52.63       60.69      7.25 o 
   0 -10   9       10.33       11.83      4.20 o 
   1 -10   9       14.43       12.05      2.70 o 
   2 -10   9       67.86       63.52      4.72 o 
   3 -10   9       80.20       66.97      5.11 o 
  -4  -9   9        4.53        4.65      2.82 o 
  -3  -9   9       36.89       38.99      4.29 o 
  -2  -9   9       35.22       33.83      3.75 o 
  -1  -9   9       15.13       20.33      2.93 o 
   0  -9   9       27.47       24.81      4.96 o 
   1  -9   9        1.36        0.38      2.29 o 
   2  -9   9        0.96        1.72      1.89 o 
   3  -9   9        0.00        0.57      1.89 o 
   4  -9   9       33.35       30.49      3.91 o 
  -5  -8   9        8.20        9.26      3.09 o 
  -4  -8   9       34.08       34.32      5.15 o 
  -3  -8   9        0.29        2.48      2.16 o 
  -2  -8   9      245.48      242.50      7.66 o 
  -1  -8   9       17.98       19.70      2.82 o 
   0  -8   9        0.00       -1.53      1.53 o 
   1  -8   9        6.71        6.11      2.01 o 
   2  -8   9        7.21        4.30      2.01 o 
   3  -8   9       20.02       22.45      3.09 o 
   4  -8   9        4.82        1.39      4.01 o 
   5  -8   9       23.75       21.17      3.64 o 
  -5  -7   9       31.92       25.96      3.91 o 
  -4  -7   9        8.89       10.18      4.20 o 
  -3  -7   9       65.28       61.48     10.88 o 
  -2  -7   9       60.02       53.21      3.75 o 
  -1  -7   9      111.57      126.21      3.84 o 
   0  -7   9       33.11       34.52      2.29 o 
   1  -7   9        7.85        5.73      1.89 o 
   2  -7   9      209.95      202.67      6.48 o 
   3  -7   9        4.33        5.32      2.01 o 
   4  -7   9        0.61        0.79      2.01 o 
   5  -7   9       11.50        9.16      2.70 o 
  -6  -6   9       43.01       56.95      5.26 o 
  -5  -6   9        8.43       10.18      2.70 o 
  -4  -6   9       86.49       78.99      7.63 o 
  -3  -6   9      112.42      100.11      4.72 o 
  -2  -6   9        0.10        2.41      1.74 o 
  -1  -6   9        6.77        9.48      1.38 o 
   0  -6   9       19.66       23.06      1.74 o 
   1  -6   9        0.36        0.35      0.87 o 
   2  -6   9      292.83      285.25      7.56 o 
   3  -6   9       70.79       71.27      4.32 o 
   4  -6   9        0.63        1.15      1.83 o 
   5  -6   9       16.33       16.84      3.44 o 
   6  -6   9       19.51       16.02      3.37 o 
  -6  -5   9        7.84       14.06      3.21 o 
  -5  -5   9       18.77       14.14      2.70 o 
  -4  -5   9       64.83       68.16      4.32 o 
  -3  -5   9       18.63       20.09      2.55 o 
  -2  -5   9      601.00      581.82      7.75 o 
  -1  -5   9       65.28       75.06      2.50 o 
   0  -5   9      322.93      316.39      5.15 o 
   1  -5   9      219.02      217.63      3.93 o 
   2  -5   9      113.89      113.75      4.59 o 
   3  -5   9       40.95       31.29      3.09 o 
   4  -5   9      117.76      120.20      5.38 o 
   5  -5   9        4.61        3.75      2.11 o 
   6  -5   9        0.23        1.15      2.16 o 
  -6  -4   9        3.60        8.00      2.47 o 
  -5  -4   9       33.67       31.36      3.48 o 
  -4  -4   9       36.85       33.39      3.82 o 
  -3  -4   9        0.53        1.94      1.72 o 
  -2  -4   9       39.05       43.64      1.90 o 
  -1  -4   9      118.97      116.26      2.90 o 
   0  -4   9       80.24       86.51      2.47 o 
   1  -4   9      162.04      164.53      2.97 o 
   2  -4   9        4.69        6.81      3.44 o 
   3  -4   9       14.04       11.99      2.01 o 
   4  -4   9       45.72       47.84      3.64 o 
   5  -4   9        6.82        6.69      3.05 o 
   6  -4   9        1.30       -0.38      3.44 o 
  -7  -3   9       50.25       55.52      9.35 o 
  -6  -3   9       15.18       13.46      2.66 o 
  -5  -3   9      180.68      169.42      6.19 o 
  -4  -3   9     1199.84     1131.54     17.12 o 
  -3  -3   9      621.09      600.82     12.94 o 
  -2  -3   9      422.51      415.05      6.16 o 
  -1  -3   9     3131.92     3166.24     28.06 o 
   0  -3   9        0.37       -0.34      0.79 o 
   1  -3   9     1018.59     1088.60     11.00 o 
   2  -3   9        9.02       12.17      3.05 o 
   3  -3   9      307.74      295.67      7.02 o 
   4  -3   9      557.33      532.86     10.80 o 
   5  -3   9      173.75      165.08      6.21 o 
   6  -3   9       22.64       24.25      3.51 o 
   7  -3   9       30.40       31.68      6.49 o 
  -7  -2   9        6.99        6.81      2.66 o 
  -6  -2   9       33.97       33.24      3.64 o 
  -5  -2   9       46.46       48.48      4.01 o 
  -4  -2   9       65.38       66.36      6.49 o 
  -3  -2   9       23.44       17.38      1.94 o 
  -2  -2   9       87.44      100.86      3.17 o 
  -1  -2   9      729.77      795.16      8.67 o 
   0  -2   9      286.62      282.72      5.06 o 
   1  -2   9      489.28      526.45      7.82 o 
   2  -2   9      232.02      250.56      5.54 o 
   3  -2   9       29.43       32.33      1.56 o 
   4  -2   9       10.49        8.97      1.89 o 
   5  -2   9        8.80        8.58      2.28 o 
   6  -2   9        5.01        5.98      2.38 o 
   7  -2   9       53.54       63.74      8.02 o 
  -7  -1   9       29.84       35.64      4.58 o 
  -6  -1   9        0.70       -1.55      1.55 o 
  -5  -1   9        4.19        1.72      1.62 o 
  -4  -1   9       34.36       36.06      2.07 o 
  -3  -1   9      257.00      272.85      4.64 o 
  -2  -1   9      219.96      249.89      4.10 o 
  -1  -1   9      204.96      214.55      3.58 o 
   0  -1   9        3.65        4.09      0.79 o 
   1  -1   9      337.28      355.04      4.86 o 
   2  -1   9      389.04      411.80      5.56 o 
   3  -1   9        4.77        5.67      1.06 o 
   4  -1   9        1.84        1.32      1.47 o 
   5  -1   9        2.76        5.18      2.48 o 
   6  -1   9        0.10       -1.53      1.62 o 
   7  -1   9        9.79       15.27      4.96 o 
  -7   0   9       57.98       66.03      6.49 o 
  -6   0   9        4.02        2.24      1.83 o 
  -5   0   9       80.75       74.65      5.92 o 
  -4   0   9       80.74       82.74      6.28 o 
  -3   0   9      106.89      119.57      3.48 o 
  -2   0   9      322.11      342.79      4.93 o 
  -1   0   9      682.16      664.77      7.30 o 
   0   0   9       87.73      101.86      2.30 o 
   1   0   9      385.94      330.63      4.68 o 
   2   0   9       13.58       22.35      1.85 o 
   3   0   9        6.32        7.65      1.35 o 
   4   0   9       26.37       30.37      2.20 o 
   5   0   9      159.43      149.48      5.65 o 
   6   0   9      120.29      124.43      8.78 o 
  -7   1   9       37.81       38.93      6.11 o 
  -6   1   9        7.15        7.75      2.11 o 
  -5   1   9        1.80        0.25      1.50 o 
  -4   1   9       46.33       45.37      2.23 o 
  -3   1   9        0.70        0.35      0.72 o 
  -2   1   9       31.31       30.44      1.43 o 
  -1   1   9       89.02       86.50      3.09 o 
   0   1   9      979.32     1037.38     15.11 o 
   1   1   9       18.59       20.90      1.37 o 
   2   1   9        3.89        4.67      0.97 o 
   3   1   9        1.77        2.55      1.01 o 
   4   1   9        3.76        3.03      1.54 o 
   5   1   9       30.89       29.15      3.30 o 
   6   1   9        0.47       -2.29      2.29 o 
   7   1   9        0.73        0.38      3.44 o 
  -7   2   9       15.53       25.57      4.96 o 
  -6   2   9      173.18      158.61      6.03 o 
  -5   2   9        5.26        5.28      1.51 o 
  -4   2   9       33.79       28.97      4.22 o 
  -3   2   9       82.11       86.83      3.19 o 
  -2   2   9      120.11      132.37      2.47 o 
  -1   2   9      965.84     1072.91     14.57 o 
   0   2   9      643.46      718.22     16.17 o 
   1   2   9      377.47      428.24      7.47 o 
   2   2   9       12.25       14.89      1.38 o 
   3   2   9      268.38      260.18      4.99 o 
   4   2   9        4.02        4.27      1.64 o 
   5   2   9       33.55       30.92      3.21 o 
   6   2   9       46.02       46.18      6.11 o 
  -6   3   9       50.83       51.39      4.05 o 
  -5   3   9       51.17       56.62      3.91 o 
  -4   3   9        0.05       -1.35      1.35 o 
  -3   3   9       27.57       28.16      3.24 o 
  -2   3   9      341.70      342.01     12.87 o 
  -1   3   9       80.17       67.05      3.09 o 
   0   3   9      125.72      132.71      4.47 o 
   1   3   9       87.62       84.32      2.40 o 
   2   3   9      221.32      210.31      4.23 o 
   3   3   9      132.81      130.23      5.33 o 
   4   3   9      135.62      132.16      4.99 o 
   5   3   9        0.10       -0.19      1.62 o 
   6   3   9       22.25       26.43      3.48 o 
  -6   4   9       59.99       53.19      4.32 o 
  -5   4   9       59.61       51.64      9.16 o 
  -4   4   9      117.68      101.41      4.72 o 
  -3   4   9      151.51      150.52      7.06 o 
  -2   4   9      129.98      135.40      4.72 o 
  -1   4   9       20.26       21.56      2.48 o 
   0   4   9       15.55       15.85      1.76 o 
   1   4   9       18.54       20.74      2.46 o 
   2   4   9     2932.46     2814.66     26.48 o 
   3   4   9     1213.20     1170.28     13.62 o 
   4   4   9       98.16       85.39      6.30 o 
   5   4   9        1.48        1.34      1.89 o 
   6   4   9        3.03       -1.88      2.01 o 
  -6   5   9       16.26       14.89      4.58 o 
  -5   5   9        2.22        1.96      2.11 o 
  -4   5   9        0.99        0.94      2.29 o 
  -3   5   9     2805.55     2641.12     57.06 o 
  -2   5   9     1501.56     1478.96     21.05 o 
  -1   5   9        9.21        9.70      2.01 o 
   0   5   9        9.94       12.64      2.16 o 
   1   5   9        2.12        6.92      1.32 o 
   2   5   9       63.93       74.45      2.99 o 
   3   5   9      154.98      142.04      5.22 o 
   4   5   9       55.81       52.17      5.73 o 
   5   5   9        6.97        9.46      2.55 o 
   6   5   9      101.43      120.82      6.21 o 
  -6   6   9        7.78        1.91      3.82 o 
  -5   6   9        8.64       10.45      3.82 o 
  -4   6   9       27.31       25.09      4.39 o 
  -3   6   9       61.68       63.05     13.55 o 
  -2   6   9       11.61       15.95      3.63 o 
  -1   6   9       46.79       50.56      3.64 o 
   0   6   9       31.17       26.65      2.82 o 
   1   6   9      142.66      132.84      5.11 o 
   2   6   9        0.56        0.54      1.32 o 
   3   6   9        7.64        6.99      2.11 o 
   4   6   9        8.25       13.39      2.82 o 
   5   6   9        2.14        0.48      2.01 o 
  -5   7   9        5.51       -2.67      3.82 o 
  -4   7   9        3.06        2.96      2.28 o 
  -3   7   9        0.14        0.00      1.89 o 
  -2   7   9        1.39        7.73      8.97 o 
  -1   7   9       21.84       21.45      5.92 o 
   0   7   9       89.47       67.91      5.92 o 
   1   7   9        9.47        7.68      2.11 o 
   2   7   9       24.64       24.43      4.58 o 
   3   7   9       84.95       97.33      8.40 o 
   4   7   9       81.24       74.08      5.11 o 
  -4   8   9       14.60       19.40      3.37 o 
  -3   8   9        7.96        6.95      2.55 o 
  -2   8   9        0.15       -0.60      1.83 o 
  -1   8   9      138.75      124.14      5.92 o 
   0   8   9        0.55        1.73      2.67 o 
   1   8   9        0.22        1.81      2.01 o 
   2   8   9       20.95       26.72      5.34 o 
   3   8   9       18.46       21.76      5.34 o 
   4   8   9        1.29        2.67      3.82 o 
  -3   9   9        1.71        2.10      2.48 o 
  -2   9   9       23.38       29.18      3.78 o 
  -1   9   9        6.38       10.11      2.97 o 
   0   9   9        6.43        6.97      2.55 o 
   1   9   9       25.22       31.68      5.73 o 
   2   9   9        2.17        4.20      3.44 o 
   3   9   9       12.88       15.27      4.96 o 
  -1  10   9       11.78       14.17      4.96 o 
   0  10   9        3.20        2.67      3.44 o 
  -1 -11  10        5.83       13.36      4.58 o 
   0 -11  10        9.58       10.69      4.58 o 
   1 -11  10       23.31       18.70      4.96 o 
  -3 -10  10       51.92       40.97      4.96 o 
  -2 -10  10       55.72       54.39      4.77 o 
  -1 -10  10        3.33        2.29      3.44 o 
   0 -10  10       54.62       60.31      6.87 o 
   1 -10  10        4.49       -0.05      2.01 o 
   2 -10  10        2.01        0.18      2.01 o 
   3 -10  10       17.06       15.83      3.09 o 
  -4  -9  10        2.46        4.77      4.01 o 
  -3  -9  10       45.42       31.22      4.02 o 
  -2  -9  10       16.74       20.76      3.21 o 
  -1  -9  10       88.31       83.76      8.21 o 
   0  -9  10       20.31        7.63      3.82 o 
   1  -9  10       28.79       28.43      3.24 o 
   2  -9  10        0.55       -0.57      1.89 o 
   3  -9  10        4.02        5.97      2.28 o 
   4  -9  10       42.66       42.72      6.30 o 
  -5  -8  10        0.41       -2.49      3.44 o 
  -4  -8  10        0.23       -2.01      2.01 o 
  -3  -8  10       19.47       23.82      6.11 o 
  -2  -8  10       14.97       19.38      3.63 o 
  -1  -8  10       54.24       68.46      4.22 o 
   0  -8  10       11.61       11.00      2.38 o 
   1  -8  10        2.68        1.91      1.62 o 
   2  -8  10        5.30        7.25      2.16 o 
   3  -8  10       46.40       31.81      3.64 o 
   4  -8  10        1.77        0.89      2.38 o 
   5  -8  10        4.74        4.92      2.55 o 
  -5  -7  10        2.61       -0.38      2.16 o 
  -4  -7  10        4.86        3.86      2.48 o 
  -3  -7  10       72.22       75.70      4.72 o 
  -2  -7  10       13.97       11.04      2.28 o 
  -1  -7  10      130.19      134.74      4.14 o 
   0  -7  10      128.11      143.02      5.64 o 
   1  -7  10       42.32       34.46      3.24 o 
   2  -7  10       93.62       88.75      4.59 o 
   3  -7  10       13.48       12.60      2.55 o 
   4  -7  10        5.69        5.05      2.67 o 
   5  -7  10        0.19        1.72      2.16 o 
  -6  -6  10       25.36       32.06      4.32 o 
  -5  -6  10       36.89       42.11      6.49 o 
  -4  -6  10      194.84      195.24      7.02 o 
  -3  -6  10      270.36      279.04     14.89 o 
  -2  -6  10       10.93       12.93      2.16 o 
  -1  -6  10        4.57        8.29      1.38 o 
   0  -6  10       25.01       27.82      4.13 o 
   1  -6  10      971.55      970.70     15.11 o 
   2  -6  10      739.46      732.73     13.09 o 
   3  -6  10      198.14      198.98      6.61 o 
   4  -6  10        6.08        6.98      2.28 o 
   5  -6  10        2.93        5.34      2.43 o 
   6  -6  10       43.21       54.79      7.25 o 
  -6  -5  10        4.37        3.56      2.55 o 
  -5  -5  10       16.42       18.76      6.30 o 
  -4  -5  10      182.33      186.50      8.97 o 
  -3  -5  10      113.33      109.34      4.72 o 
  -2  -5  10        0.29        0.97      1.49 o 
  -1  -5  10       58.19       56.32      6.07 o 
   0  -5  10        0.01        1.79      1.01 o 
   1  -5  10       49.07       48.36      2.90 o 
   2  -5  10        0.83        0.76      1.35 o 
   3  -5  10        2.19        3.26      2.29 o 
   4  -5  10        6.40        7.65      4.39 o 
   5  -5  10       86.53       80.55      5.13 o 
   6  -5  10        0.96        0.02      4.20 o 
  -6  -4  10       19.12       24.16      3.51 o 
  -5  -4  10       28.55       32.44      3.37 o 
  -4  -4  10       80.96       72.19      7.63 o 
  -3  -4  10        6.97        8.96      2.01 o 
  -2  -4  10      312.74      328.72      5.33 o 
  -1  -4  10      730.68      696.60      8.56 o 
   0  -4  10      237.87      234.41      6.73 o 
   1  -4  10      253.67      271.92      4.05 o 
   2  -4  10       84.96       81.03      3.64 o 
   3  -4  10      514.88      515.39     10.39 o 
   4  -4  10      233.30      225.55      8.02 o 
   5  -4  10       48.60       40.09      3.78 o 
   6  -4  10        3.28        4.01      2.43 o 
  -7  -3  10       57.23       45.91      4.67 o 
  -6  -3  10       32.19       38.64      4.02 o 
  -5  -3  10       72.78       75.51      4.56 o 
  -4  -3  10      187.01      178.25      5.80 o 
  -3  -3  10        3.99        5.75      1.11 o 
  -2  -3  10       49.15       52.01      2.07 o 
  -1  -3  10      223.05      234.19      4.18 o 
   0  -3  10        2.51        1.95      0.79 o 
   1  -3  10      412.87      426.61     11.40 o 
   2  -3  10      120.87      130.81      4.77 o 
   3  -3  10       26.59       31.30      2.70 o 
   4  -3  10        6.25        7.53      2.01 o 
   5  -3  10        0.01        1.04      2.01 o 
   6  -3  10        1.70        0.48      2.01 o 
   7  -3  10       23.62       27.10      6.49 o 
  -7  -2  10        2.54        5.73      2.43 o 
  -6  -2  10       33.75       36.17      4.96 o 
  -5  -2  10       47.14       43.73      7.06 o 
  -4  -2  10      579.35      576.57     10.76 o 
  -3  -2  10      147.35      150.34      3.47 o 
  -2  -2  10        4.85        9.67      1.47 o 
  -1  -2  10      543.08      553.55      6.90 o 
   0  -2  10      156.06      151.68      2.97 o 
   1  -2  10      273.37      261.55      3.98 o 
   2  -2  10      243.50      252.88      4.46 o 
   3  -2  10        4.11        4.79      1.47 o 
   4  -2  10        3.98        2.10      1.62 o 
   5  -2  10       10.35       12.60      2.43 o 
   6  -2  10       14.73       12.24      2.70 o 
   7  -2  10       14.82       12.60      4.96 o 
  -7  -1  10        3.78        4.37      2.38 o 
  -6  -1  10       33.19       30.74      3.48 o 
  -5  -1  10        3.41        4.31      1.91 o 
  -4  -1  10      105.22      110.19      3.25 o 
  -3  -1  10       52.47       49.49      2.85 o 
  -2  -1  10        4.21        6.13      1.00 o 
  -1  -1  10      640.26      667.73      7.69 o 
   0  -1  10        1.74        1.94      0.75 o 
   1  -1  10      110.46       96.90      2.53 o 
   2  -1  10      534.87      572.22     15.28 o 
   3  -1  10        2.50        2.93      0.90 o 
   4  -1  10      120.09      130.27      5.15 o 
   5  -1  10        0.00       -0.19      1.62 o 
   6  -1  10        1.31        7.01      2.28 o 
   7  -1  10       23.96       25.95      5.73 o 
  -7   0  10        0.01       -1.83      1.83 o 
  -6   0  10        0.01        2.02      1.83 o 
  -5   0  10       11.33       13.16      5.15 o 
  -4   0  10      192.78      189.06      4.21 o 
  -3   0  10        1.74        2.86      1.21 o 
  -2   0  10      172.61      201.49      4.60 o 
  -1   0  10      101.90      116.58      2.45 o 
   0   0  10      172.76      182.17      3.19 o 
   1   0  10        9.57        9.64      1.06 o 
   2   0  10       36.64       39.04      1.74 o 
   3   0  10        9.86        8.65      1.29 o 
   4   0  10       16.90       16.66      1.86 o 
   5   0  10       64.80       57.18      3.91 o 
   6   0  10       10.80        9.54      3.82 o 
   7   0  10        4.13        5.73      3.82 o 
  -7   1  10       24.95       27.48      5.34 o 
  -6   1  10        6.11        2.29      1.89 o 
  -5   1  10       61.49       61.88      3.43 o 
  -4   1  10       23.48       24.77      1.85 o 
  -3   1  10       83.43       83.10      2.99 o 
  -2   1  10        1.75        3.52      0.83 o 
  -1   1  10       37.10       31.35      1.01 o 
   0   1  10     5862.56     6172.11     62.99 o 
   1   1  10     1539.86     1658.42     15.98 o 
   2   1  10       18.23       23.76      1.69 o 
   3   1  10       35.56       35.50      2.70 o 
   4   1  10       68.19       50.49      2.63 o 
   5   1  10        0.63        0.68      1.29 o 
   6   1  10       22.01       22.14      4.96 o 
   7   1  10       29.19       43.13      6.49 o 
  -7   2  10        0.07        3.05      3.44 o 
  -5   2  10      142.44      131.59      5.40 o 
  -4   2  10        2.16        0.90      1.06 o 
  -3   2  10        3.82        5.15      0.93 o 
  -2   2  10        5.05        3.90      0.83 o 
  -1   2  10      648.40      669.11     10.53 o 
   0   2  10       33.09       33.98      1.27 o 
   1   2  10       20.25       24.21      1.51 o 
   2   2  10       31.26       34.71      1.90 o 
   3   2  10      145.73      136.55      5.33 o 
   4   2  10      774.02      750.17     10.26 o 
   5   2  10        0.31        1.35      2.67 o 
   6   2  10       25.81       24.05      4.96 o 
  -7   3  10       27.98       32.44      5.34 o 
  -6   3  10        4.29        3.05      2.16 o 
  -5   3  10       28.80       21.02      2.93 o 
  -4   3  10        0.93       -0.69      1.53 o 
  -3   3  10       88.68       89.76      4.77 o 
  -2   3  10       62.23       60.97      3.37 o 
  -1   3  10        1.70        0.76      1.08 o 
   0   3  10        7.90        9.25      0.93 o 
   1   3  10        2.73        6.70      1.11 o 
   2   3  10       63.41       54.21      3.24 o 
   3   3  10     1137.19     1080.33     12.61 o 
   4   3  10        2.01       -0.24      1.47 o 
   5   3  10        1.33       -0.29      1.74 o 
   6   3  10       35.37       45.59      4.29 o 
  -6   4  10        0.08       -1.74      1.74 o 
  -5   4  10        6.89        6.98      2.28 o 
  -4   4  10      169.45      153.01      5.65 o 
  -3   4  10      152.17      144.16      5.53 o 
  -2   4  10      197.28      198.22      5.94 o 
  -1   4  10       94.98       91.55      5.34 o 
   0   4  10       29.93       26.12      2.55 o 
   1   4  10       76.33       72.81      2.58 o 
   2   4  10      174.47      174.14      5.87 o 
   3   4  10       62.91       60.68      2.82 o 
   4   4  10       79.56       78.38      4.29 o 
   5   4  10        0.60        0.57      1.89 o 
   6   4  10       15.93       16.25      3.09 o 
  -6   5  10        3.63        6.07      2.67 o 
  -5   5  10       10.48        9.03      2.66 o 
  -4   5  10       16.50       14.89      2.66 o 
  -3   5  10      655.00      611.73     17.75 o 
  -2   5  10      624.04      615.08     11.74 o 
  -1   5  10       27.61       24.11      2.70 o 
   0   5  10      150.68      136.16      4.99 o 
   1   5  10      263.11      243.37     12.79 o 
   2   5  10       26.57       28.26      3.06 o 
   3   5  10       58.96       52.75      3.58 o 
   4   5  10       48.43       51.11      3.85 o 
   5   5  10        0.74        2.00      2.29 o 
  -5   6  10       60.16       79.12      5.22 o 
  -4   6  10        4.05        5.43      2.67 o 
  -3   6  10      113.47      112.32      6.49 o 
  -2   6  10       12.14       12.55      2.43 o 
  -1   6  10       10.96        6.69      2.01 o 
   0   6  10       10.94       11.55      2.28 o 
   1   6  10       49.30       39.55      3.48 o 
   2   6  10        0.03        0.85      1.74 o 
   3   6  10       28.09       31.82      3.21 o 
   4   6  10       30.86       40.75      3.85 o 
   5   6  10       13.49        9.87      2.82 o 
  -5   7  10        0.44       -1.91      3.82 o 
  -4   7  10        2.05        1.01      4.20 o 
  -3   7  10       26.99       30.87      9.54 o 
  -2   7  10        0.12        0.38      1.89 o 
  -1   7  10       16.19       12.79      2.55 o 
   0   7  10       19.18       21.55      3.09 o 
   1   7  10        1.28        3.24      1.89 o 
   2   7  10        2.07        1.53      3.05 o 
   3   7  10       25.66       31.68      5.73 o 
   4   7  10       28.11       33.97      6.11 o 
  -4   8  10        3.23        3.58      2.47 o 
  -3   8  10       12.46        9.43      3.44 o 
  -2   8  10        0.58       -0.76      2.16 o 
  -1   8  10       87.24       79.54      5.13 o 
   0   8  10       27.37       27.85      3.64 o 
   1   8  10        0.05        0.87      2.01 o 
   2   8  10        8.30       10.31      4.20 o 
   3   8  10       57.59       70.99      8.02 o 
  -3   9  10        1.69        2.51      3.44 o 
  -2   9  10        0.07       -0.63      2.28 o 
  -1   9  10        2.31        4.58      2.43 o 
   0   9  10        1.85       -0.51      2.01 o 
   1   9  10       43.20       45.04      6.87 o 
   2   9  10       76.95       95.80      9.16 o 
  -1 -11  11        3.89       -0.76      3.82 o 
   0 -11  11       13.60        6.87      3.82 o 
   1 -11  11        0.81       -1.15      3.05 o 
  -3 -10  11       99.77       96.87      6.19 o 
  -2 -10  11       81.21       89.70      8.78 o 
  -1 -10  11       36.64       41.99      6.49 o 
   0 -10  11        0.19       -3.05      3.05 o 
   1 -10  11        0.63        0.02      2.11 o 
   2 -10  11        0.95       -1.42      2.01 o 
   3 -10  11       11.57        6.15      3.44 o 
  -4  -9  11        0.39       -1.44      2.38 o 
  -3  -9  11        0.88        5.04      2.55 o 
  -2  -9  11       25.07       17.50      3.09 o 
  -1  -9  11       28.57       32.44      5.34 o 
   0  -9  11       17.07       12.60      4.20 o 
   1  -9  11        0.58        0.47      1.74 o 
   2  -9  11       10.61       10.92      2.70 o 
   3  -9  11       60.73       61.36      4.86 o 
   4  -9  11        0.95       -0.12      2.11 o 
  -5  -8  11       23.44       26.69      4.05 o 
  -4  -8  11        3.99        5.52      2.66 o 
  -3  -8  11      139.74      127.52      6.07 o 
  -2  -8  11       14.26       15.86      3.82 o 
  -1  -8  11        1.25        0.23      1.74 o 
   0  -8  11        1.81        2.17      1.74 o 
   1  -8  11        1.46       -1.47      1.74 o 
   2  -8  11        0.13       -0.62      1.74 o 
   3  -8  11       80.22       70.60      4.84 o 
   4  -8  11        3.62        4.28      2.67 o 
   5  -8  11        1.11        0.19      2.43 o 
  -5  -7  11        0.89       -1.74      1.74 o 
  -4  -7  11       40.62       33.03      3.91 o 
  -3  -7  11        0.01        0.14      2.11 o 
  -2  -7  11        9.66       10.69      3.44 o 
  -1  -7  11       22.21       26.63      2.15 o 
   0  -7  11      131.82      142.55      3.97 o 
   1  -7  11        0.39        1.64      3.44 o 
   2  -7  11       78.67       77.97      6.11 o 
   3  -7  11       21.21       18.30      3.09 o 
   4  -7  11        9.51        3.86      5.15 o 
   5  -7  11       17.41       19.34      3.37 o 
  -6  -6  11       26.71       25.55      3.91 o 
  -5  -6  11        5.42        5.89      2.55 o 
  -4  -6  11       72.93       77.18      7.06 o 
  -3  -6  11        2.20        2.48      1.89 o 
  -2  -6  11        5.56        6.46      2.01 o 
  -1  -6  11        1.56        4.39      1.30 o 
   0  -6  11        4.37        5.62      1.32 o 
   1  -6  11      177.95      188.46     10.50 o 
   2  -6  11      267.73      264.05      7.42 o 
   3  -6  11       22.26       21.70      2.97 o 
   4  -6  11        1.15        4.20      2.16 o 
   5  -6  11       59.15       53.29      4.77 o 
   6  -6  11        0.15       -2.48      2.48 o 
  -6  -5  11       22.45       20.84      3.82 o 
  -5  -5  11        0.83        2.29      2.16 o 
  -4  -5  11       49.61       48.04      3.91 o 
  -3  -5  11      192.39      195.57      7.06 o 
  -2  -5  11       35.40       31.20      2.00 o 
  -1  -5  11      438.97      488.92      7.09 o 
   0  -5  11      396.06      408.87      6.17 o 
   1  -5  11        8.42       11.25      2.02 o 
   2  -5  11     1110.50     1062.63     16.33 o 
   3  -5  11      665.01      654.89     12.55 o 
   4  -5  11       31.88       31.32      3.51 o 
   5  -5  11       74.83       76.34     10.69 o 
   6  -5  11       45.90       44.67      5.34 o 
  -6  -4  11       82.38       81.62     11.45 o 
  -5  -4  11       12.56       10.99      2.66 o 
  -4  -4  11        4.85        6.11      2.01 o 
  -3  -4  11      130.53      129.87      4.99 o 
  -2  -4  11       53.77       64.19      2.34 o 
  -1  -4  11       28.45       26.45      2.91 o 
   0  -4  11       17.60       19.31      1.51 o 
   1  -4  11      156.39      158.89      7.44 o 
   2  -4  11        2.43        4.17      1.55 o 
   3  -4  11      166.29      165.67      5.80 o 
   4  -4  11        4.75        4.89      2.01 o 
   5  -4  11        3.53       -0.71      2.29 o 
   6  -4  11        0.02        1.23      2.28 o 
  -7  -3  11       38.22       30.50      5.73 o 
  -6  -3  11       62.21       61.96      4.67 o 
  -5  -3  11      155.31      136.28      5.73 o 
  -4  -3  11      496.78      492.44     10.10 o 
  -3  -3  11       23.11       20.04      1.62 o 
  -2  -3  11       25.29       18.83      2.13 o 
  -1  -3  11       51.55       58.73      2.20 o 
   0  -3  11       14.21       15.81      2.02 o 
   1  -3  11      153.66      165.93      3.14 o 
   2  -3  11       39.31       37.29      2.70 o 
   3  -3  11        6.19        4.01      1.62 o 
   4  -3  11       19.81       20.33      2.82 o 
   5  -3  11       25.96       27.79      4.20 o 
   6  -3  11       27.28       25.93      3.64 o 
  -7  -2  11        0.05       -0.38      2.67 o 
  -6  -2  11       11.33       13.03      3.82 o 
  -5  -2  11       32.06       34.51      3.30 o 
  -4  -2  11      641.57      618.85     11.30 o 
  -3  -2  11      244.18      258.84      4.71 o 
  -2  -2  11      334.65      362.78      5.56 o 
  -1  -2  11      846.65      861.30      9.62 o 
   0  -2  11       15.82       18.07      1.23 o 
   1  -2  11      109.64      112.81      2.83 o 
   2  -2  11      423.00      443.32      6.64 o 
   3  -2  11        4.25        8.67      1.74 o 
   4  -2  11       37.70       37.00      3.24 o 
   5  -2  11       13.66       17.18      2.82 o 
   6  -2  11        6.01        6.87      2.43 o 
   7  -2  11       40.14       37.40      6.87 o 
  -7  -1  11        9.02        8.56      2.75 o 
  -6  -1  11       33.30       36.73      3.75 o 
  -5  -1  11        4.62        2.67      1.83 o 
  -4  -1  11       15.95       17.76      1.74 o 
  -3  -1  11        1.19        1.44      0.94 o 
  -2  -1  11       30.66       30.96      1.74 o 
  -1  -1  11        3.73        1.53      1.44 o 
   0  -1  11       70.70       68.32      2.15 o 
   1  -1  11       15.21       19.48      1.29 o 
   2  -1  11        4.83        3.24      0.98 o 
   3  -1  11       28.85       29.96      1.75 o 
   4  -1  11        0.24        1.15      1.62 o 
   5  -1  11        0.00        0.09      1.74 o 
   6  -1  11        7.46        6.36      2.38 o 
   7  -1  11        4.01        3.05      3.44 o 
  -7   0  11        0.98       -0.76      3.44 o 
  -6   0  11       79.56       85.53     10.69 o 
  -5   0  11       62.82       63.79      3.94 o 
  -4   0  11        3.51        3.35      1.16 o 
  -3   0  11       23.28       21.56      1.55 o 
  -2   0  11      193.31      187.18      5.17 o 
  -1   0  11      212.13      194.25      3.42 o 
   0   0  11       69.44       74.64      3.55 o 
   1   0  11       26.17       28.28      2.35 o 
   2   0  11      164.87      161.43      3.47 o 
   3   0  11        7.14        6.78      1.64 o 
   4   0  11       10.71       17.13      2.69 o 
   5   0  11        0.19       -0.35      1.74 o 
   6   0  11        2.04        2.67      3.05 o 
  -7   1  11       15.41       12.60      4.20 o 
  -6   1  11       24.85       25.19      4.96 o 
  -5   1  11       19.59       21.10      2.46 o 
  -4   1  11       17.34       20.48      1.85 o 
  -3   1  11        2.12        1.57      0.85 o 
  -2   1  11       93.42       84.55      2.38 o 
  -1   1  11      652.02      664.71      7.32 o 
   0   1  11        3.59        3.06      0.64 o 
   1   1  11       23.87       25.58      1.51 o 
   2   1  11        9.13        8.02      1.44 o 
   3   1  11       58.46       55.52      2.84 o 
   4   1  11       95.87       92.80      4.42 o 
   5   1  11       25.31       27.39      3.82 o 
   6   1  11        0.63        2.67      2.67 o 
  -7   2  11        6.20        4.20      3.05 o 
  -6   2  11      178.54      173.67      9.54 o 
  -5   2  11      371.41      369.92      9.04 o 
  -4   2  11      125.05      104.49      4.45 o 
  -3   2  11        1.34       -0.14      0.87 o 
  -2   2  11       20.89       25.86      4.58 o 
  -1   2  11      572.90      601.82     10.12 o 
   0   2  11       50.76       63.82      2.90 o 
   1   2  11        3.35        5.08      1.06 o 
   2   2  11      164.58      150.80      3.58 o 
   3   2  11      563.34      540.60      9.75 o 
   4   2  11      535.16      508.29      8.15 o 
   5   2  11       86.80       81.01      4.40 o 
   6   2  11       11.54       17.94      4.58 o 
  -6   3  11       11.25       11.87      2.55 o 
  -5   3  11        1.34       -0.13      1.55 o 
  -4   3  11       37.04       31.59      3.63 o 
  -3   3  11      635.83      626.73     11.61 o 
  -2   3  11      506.47      438.43     10.69 o 
  -1   3  11      351.35      323.45      7.29 o 
   0   3  11      103.29       95.72      2.50 o 
   1   3  11       50.04       46.14      2.07 o 
   2   3  11      379.01      363.80      6.05 o 
   3   3  11      272.18      246.78      5.20 o 
   4   3  11       71.44       72.74      4.05 o 
   5   3  11       24.87       20.23      4.20 o 
   6   3  11        6.22       11.45      4.20 o 
  -6   4  11        4.99        3.05      2.16 o 
  -5   4  11       38.03       32.80      9.54 o 
  -4   4  11        0.45       -1.27      1.55 o 
  -3   4  11      206.77      202.99      6.34 o 
  -2   4  11      492.65      486.18      9.99 o 
  -1   4  11       75.34       76.46      3.78 o 
   0   4  11       67.30       65.69      5.34 o 
   1   4  11      190.91      170.21      4.32 o 
   2   4  11       55.81       58.33      2.63 o 
   3   4  11        2.78        0.74      1.16 o 
   4   4  11        0.57       -0.94      1.91 o 
   5   4  11        0.32        0.95      1.89 o 
   6   4  11        8.85       10.20      3.24 o 
  -6   5  11        4.82        5.92      2.86 o 
  -5   5  11        1.13        3.20      2.11 o 
  -4   5  11      367.71      362.73     12.98 o 
  -3   5  11      206.99      210.32      6.88 o 
  -2   5  11        0.00       -0.60      2.48 o 
  -1   5  11        0.56        1.53      1.62 o 
   0   5  11      143.51      143.43      5.26 o 
   1   5  11       68.93       81.17      5.53 o 
   2   5  11        1.15        2.81      1.38 o 
   3   5  11        2.41        2.67      1.91 o 
   4   5  11       12.82       10.86      2.55 o 
   5   5  11      282.19      314.53      9.13 o 
  -5   6  11        0.68       -0.79      2.11 o 
  -4   6  11       13.43       12.72      2.93 o 
  -3   6  11       37.75       33.25      5.34 o 
  -2   6  11       42.88       41.78      3.64 o 
  -1   6  11        1.89       -0.45      2.67 o 
   0   6  11      220.54      191.46      8.59 o 
   1   6  11        5.63        5.09      2.01 o 
   2   6  11        7.96        6.08      2.11 o 
   3   6  11        7.13        7.25      3.44 o 
   4   6  11        7.57        7.85      2.55 o 
   5   6  11        2.65        1.91      2.43 o 
  -5   7  11        4.42       -2.29      3.44 o 
  -4   7  11        0.01       -0.81      4.01 o 
  -3   7  11        3.69        2.26      3.24 o 
  -2   7  11        2.87        4.06      4.20 o 
  -1   7  11       27.95       24.10      3.24 o 
   0   7  11        0.88        0.57      1.89 o 
   1   7  11        5.73        3.97      2.29 o 
   2   7  11       98.28      104.96      8.40 o 
   3   7  11        4.36        4.58      3.82 o 
   4   7  11        5.06       11.07      4.58 o 
  -4   8  11        0.63        4.22      2.47 o 
  -3   8  11        0.39       -1.88      2.11 o 
  -2   8  11       34.25       37.58      4.18 o 
  -1   8  11        0.80        1.15      2.16 o 
   0   8  11        6.68        8.51      3.63 o 
   1   8  11        1.49        1.12      2.11 o 
   2   8  11       12.32        8.78      3.82 o 
   3   8  11        1.94        4.58      3.82 o 
  -3   9  11        1.99        1.27      2.55 o 
  -2   9  11        6.99        6.27      2.86 o 
  -1   9  11        6.95        8.62      2.82 o 
   0   9  11        0.82        0.52      2.11 o 
   1   9  11       16.15       13.36      4.58 o 
   2   9  11       61.66       72.52      8.40 o 
   0 -11  12       22.84       29.39      6.11 o 
  -3 -10  12        0.61        2.10      2.66 o 
  -2 -10  12        8.03       12.21      4.96 o 
  -1 -10  12       59.74       69.08      7.63 o 
   0 -10  12        4.29        5.34      3.82 o 
   1 -10  12        4.48        4.56      2.28 o 
   2 -10  12        0.85        3.12      2.86 o 
   3 -10  12        5.72        3.18      2.38 o 
  -4  -9  12        2.86        1.00      2.47 o 
  -3  -9  12        4.61        9.56      3.09 o 
  -2  -9  12       64.32       77.47      5.11 o 
  -1  -9  12        0.72        2.67      3.05 o 
   0  -9  12       61.89       48.09      6.11 o 
   1  -9  12       20.92       23.93      3.21 o 
   2  -9  12        0.09       -0.33      2.29 o 
   3  -9  12       54.60       52.90      4.59 o 
   4  -9  12        2.84        1.34      3.63 o 
  -4  -8  12       11.56       12.65      3.24 o 
  -3  -8  12        1.10        1.91      2.16 o 
  -2  -8  12      197.35      198.37      7.00 o 
  -1  -8  12        2.28        2.91      2.11 o 
   0  -8  12      158.42      170.66      6.14 o 
   1  -8  12       73.16       67.97      4.58 o 
   2  -8  12      176.77      165.97      6.34 o 
   3  -8  12      108.59       96.53      5.26 o 
   4  -8  12       20.92       15.95      3.24 o 
   5  -8  12        9.60       13.76      3.37 o 
  -5  -7  12        7.45       11.29      2.97 o 
  -4  -7  12       25.24       25.49      3.82 o 
  -3  -7  12      108.04      100.90      5.38 o 
  -2  -7  12       16.31       18.55      5.15 o 
  -1  -7  12        2.02        3.82      1.32 o 
   0  -7  12       21.58       31.98     10.50 o 
   1  -7  12       19.01       20.23      2.70 o 
   2  -7  12       26.03       25.20      3.09 o 
   3  -7  12        2.01        2.86      2.10 o 
   4  -7  12        1.78        2.67      2.16 o 
   5  -7  12        0.39        0.10      2.29 o 
  -6  -6  12        0.79       -0.19      2.86 o 
  -5  -6  12        3.62        3.28      3.05 o 
  -4  -6  12        9.66       14.59      2.70 o 
  -3  -6  12       31.32       25.72      3.09 o 
  -2  -6  12      113.34      107.95      4.72 o 
  -1  -6  12       19.71       21.16      2.20 o 
   0  -6  12        0.26        0.50      1.06 o 
   1  -6  12       39.63       37.11      3.09 o 
   2  -6  12      941.50      922.47     17.18 o 
   3  -6  12      291.39      272.32      7.96 o 
   4  -6  12        1.63        1.72      1.89 o 
   5  -6  12        0.06       -3.24      3.24 o 
   6  -6  12        8.43        4.96      2.70 o 
  -6  -5  12        0.37        2.10      2.86 o 
  -5  -5  12        1.87        1.34      2.16 o 
  -4  -5  12      169.72      171.90     12.02 o 
  -3  -5  12      534.50      536.53     11.07 o 
  -2  -5  12      256.07      241.71      5.46 o 
  -1  -5  12       80.82       83.40      4.54 o 
   0  -5  12       41.59       44.29      2.17 o 
   1  -5  12        0.11        0.99      2.67 o 
   2  -5  12       24.08       23.06      2.67 o 
   3  -5  12      174.09      177.19      9.16 o 
   4  -5  12      243.33      225.72      7.42 o 
   5  -5  12       22.10       25.40      3.64 o 
   6  -5  12        0.37       -0.31      2.28 o 
  -6  -4  12       13.84       13.66      3.09 o 
  -5  -4  12       56.71       63.06      6.30 o 
  -4  -4  12        1.83        2.24      1.83 o 
  -3  -4  12      643.20      639.88     11.74 o 
  -2  -4  12      356.31      384.21      6.17 o 
  -1  -4  12       54.75       59.38      3.02 o 
   0  -4  12      173.22      172.40      3.59 o 
   1  -4  12      171.56      180.07      3.45 o 
   2  -4  12       16.10       17.70      2.28 o 
   3  -4  12       28.30       23.44      2.82 o 
   4  -4  12        1.51        2.86      1.89 o 
   5  -4  12        9.61        9.56      2.55 o 
   6  -4  12        3.23        3.05      3.05 o 
  -6  -3  12        0.10        0.89      2.01 o 
  -5  -3  12       31.44       34.06      8.59 o 
  -4  -3  12      182.45      175.31      6.07 o 
  -3  -3  12       61.86       56.36      2.40 o 
  -2  -3  12        0.95        0.25      1.02 o 
  -1  -3  12       78.17       71.22      2.42 o 
   0  -3  12       18.82       18.36      1.34 o 
   1  -3  12       88.05       91.42      2.45 o 
   2  -3  12      197.31      197.78      5.65 o 
   3  -3  12        8.90        9.53      2.01 o 
   4  -3  12        1.60        0.38      1.62 o 
   5  -3  12       53.50       60.32      4.45 o 
   6  -3  12       15.61       19.44      3.37 o 
  -7  -2  12        3.10        0.49      2.28 o 
  -6  -2  12        5.47        6.33      3.44 o 
  -5  -2  12        2.89        1.64      1.74 o 
  -4  -2  12        7.97        4.96      1.83 o 
  -3  -2  12      111.84      100.32      3.02 o 
  -2  -2  12       72.34       81.01      2.55 o 
  -1  -2  12      437.82      461.47      6.31 o 
   0  -2  12      204.46      204.46      5.10 o 
   1  -2  12        5.69        4.83      0.83 o 
   2  -2  12        0.47       -0.29      0.74 o 
   3  -2  12        0.97        0.31      1.47 o 
   4  -2  12        0.09       -0.62      1.47 o 
   5  -2  12        6.57        6.06      4.01 o 
   6  -2  12       25.27       20.81      3.37 o 
  -7  -1  12       55.83       61.83      8.02 o 
  -6  -1  12      134.25      156.22      9.16 o 
  -5  -1  12       15.83       18.48      2.66 o 
  -4  -1  12       68.99       65.72      2.72 o 
  -3  -1  12        1.34        1.43      0.98 o 
  -2  -1  12      296.46      313.30      5.03 o 
  -1  -1  12       91.12       97.56      2.52 o 
   0  -1  12      531.71      538.14      6.86 o 
   1  -1  12     1166.90     1190.31     12.45 o 
   2  -1  12      665.05      647.18      9.57 o 
   3  -1  12        0.09        0.21      0.87 o 
   4  -1  12        9.02        3.61      1.74 o 
   5  -1  12        0.07        1.34      1.89 o 
   6  -1  12       47.65       56.65      5.53 o 
  -7   0  12        0.30       -1.15      3.05 o 
  -6   0  12        0.45        2.29      3.44 o 
  -5   0  12       52.71       56.38      3.66 o 
  -4   0  12        3.91        2.78      1.16 o 
  -3   0  12        3.69        4.17      1.06 o 
  -2   0  12        0.83       -0.85      0.85 o 
  -1   0  12       70.36       69.77      1.99 o 
   0   0  12      112.22      121.56      2.84 o 
   1   0  12      116.03      115.22      2.82 o 
   2   0  12        1.36        2.41      1.01 o 
   3   0  12       45.48       40.14      2.14 o 
   4   0  12        0.05        0.76      1.62 o 
   5   0  12       97.94       99.75      4.99 o 
   6   0  12        3.59        4.20      3.44 o 
  -7   1  12        1.93        2.29      3.82 o 
  -6   1  12       17.05       22.14      4.96 o 
  -5   1  12      123.88      116.29      5.11 o 
  -4   1  12        3.06        2.72      1.23 o 
  -3   1  12       13.16       10.98      1.29 o 
  -2   1  12      464.99      475.96      9.63 o 
  -1   1  12        1.41        0.32      0.70 o 
   0   1  12        0.01        0.19      0.67 o 
   1   1  12        2.32        4.75      0.87 o 
   2   1  12        1.66        3.35      1.01 o 
   3   1  12        2.17        2.41      1.23 o 
   4   1  12      656.72      626.70      9.30 o 
   5   1  12       82.79       72.35      4.40 o 
   6   1  12        1.04        1.15      3.05 o 
  -7   2  12        2.37        0.00      3.05 o 
  -6   2  12       30.81       26.72      4.96 o 
  -5   2  12        6.01        4.71      2.01 o 
  -4   2  12       23.49       17.39      3.63 o 
  -3   2  12        9.21       11.79      2.01 o 
  -2   2  12      144.66      142.56      4.86 o 
  -1   2  12       44.42       45.61      2.97 o 
   0   2  12      142.98      136.97      2.49 o 
   1   2  12       74.45       80.05      2.45 o 
   2   2  12       88.54       91.45      3.01 o 
   3   2  12     1774.78     1741.72     18.36 o 
   4   2  12      118.35      120.12      5.28 o 
   5   2  12       58.84       61.54      4.12 o 
   6   2  12        0.58        1.53      3.05 o 
  -6   3  12        0.33       -0.06      1.74 o 
  -5   3  12        2.41        4.68      4.20 o 
  -4   3  12       94.52       84.75      4.59 o 
  -3   3  12      226.38      213.01      6.48 o 
  -2   3  12       91.17       84.08      4.01 o 
  -1   3  12      354.50      333.25      7.56 o 
   0   3  12        5.55        4.79      1.91 o 
   1   3  12      847.81      848.04     14.83 o 
   2   3  12       11.87       10.64      1.38 o 
   3   3  12       93.17       93.88      3.29 o 
   4   3  12        3.74        1.78      1.32 o 
   5   3  12       40.70       41.36      3.64 o 
   6   3  12        6.26        7.63      3.82 o 
  -6   4  12        4.64        4.96      2.43 o 
  -5   4  12        0.01       -1.62      1.62 o 
  -4   4  12       98.25       97.08      4.99 o 
  -3   4  12       47.10       47.35      6.87 o 
  -2   4  12      919.84      866.79     14.57 o 
  -1   4  12      131.91      119.44      4.86 o 
   0   4  12      101.42       83.60      4.05 o 
   1   4  12       59.81       65.22      3.64 o 
   2   4  12       12.32       14.38      1.68 o 
   3   4  12        0.95        0.49      1.16 o 
   4   4  12        0.89        2.00      1.74 o 
   5   4  12        3.90        3.93      2.28 o 
  -6   5  12        1.87        2.10      2.43 o 
  -5   5  12        0.13       -0.49      1.83 o 
  -4   5  12       33.55       31.97      3.64 o 
  -3   5  12      114.89      120.59      9.35 o 
  -2   5  12      112.79      110.47      4.99 o 
  -1   5  12        0.11        1.75      2.10 o 
   0   5  12      115.13       91.37      4.77 o 
   1   5  12        4.77        6.11      1.91 o 
   2   5  12        0.33       -0.57      1.62 o 
   3   5  12        1.65        0.76      1.62 o 
   4   5  12       26.35       26.72      3.21 o 
   5   5  12       94.59      106.32     12.21 o 
  -5   6  12       61.88       64.73      5.04 o 
  -4   6  12        2.46        1.48      2.11 o 
  -3   6  12        0.46        0.29      1.74 o 
  -2   6  12        0.04       -1.53      1.62 o 
  -1   6  12       74.55       60.21      6.49 o 
   0   6  12      528.66      408.31      9.70 o 
   1   6  12      259.12      219.29      6.85 o 
   2   6  12       12.17        9.16      2.19 o 
   3   6  12       17.82       17.18      4.58 o 
   4   6  12      153.51      175.19     10.69 o 
   5   6  12        6.94        5.34      3.82 o 
  -5   7  12       39.48       49.91      4.94 o 
  -4   7  12        2.05        0.47      2.28 o 
  -3   7  12        8.02        8.21      2.43 o 
  -2   7  12        0.37        2.04      2.01 o 
  -1   7  12       18.92       16.99      4.39 o 
   0   7  12        0.42        1.15      1.89 o 
   1   7  12       18.94       21.17      4.77 o 
   2   7  12        9.42       10.31      3.82 o 
   3   7  12       66.12       72.90      7.63 o 
   4   7  12        0.00        0.38      3.44 o 
  -4   8  12        0.00       -2.67      2.67 o 
  -3   8  12       14.19       12.21      3.09 o 
  -2   8  12        0.01        1.72      2.16 o 
  -1   8  12        4.87        5.12      2.55 o 
   0   8  12        1.35        2.48      2.16 o 
   1   8  12       27.00       27.98      3.48 o 
   2   8  12       51.92       76.34      8.40 o 
   3   8  12        6.01        6.11      4.20 o 
  -2   9  12       10.33       10.88      3.24 o 
  -1   9  12       23.29       37.72      5.53 o 
   0   9  12        1.26        3.50      2.55 o 
   1   9  12       43.02       64.12      8.02 o 
  -2 -10  13       71.95       77.10      8.40 o 
  -1 -10  13        0.68        2.29      3.82 o 
   0 -10  13        0.27       -1.53      3.05 o 
   1 -10  13        3.57        6.66      2.38 o 
   2 -10  13        2.14        3.21      2.28 o 
  -4  -9  13        6.45        8.60      4.20 o 
  -3  -9  13        4.77        2.11      2.28 o 
  -2  -9  13        0.97        2.00      2.28 o 
  -1  -9  13       20.30       22.90      4.96 o 
   0  -9  13       42.66       53.82      6.49 o 
   1  -9  13        0.03       -0.57      1.89 o 
   2  -9  13       32.89       36.08      4.05 o 
   3  -9  13        1.23       -0.34      2.48 o 
   4  -9  13        5.64        6.00      4.77 o 
  -4  -8  13        1.10        0.09      2.28 o 
  -3  -8  13       33.59       39.74      6.30 o 
  -2  -8  13        0.56        0.28      2.01 o 
  -1  -8  13        0.15        1.15      1.74 o 
   0  -8  13       16.85       14.07      2.67 o 
   1  -8  13        9.78        7.88      2.29 o 
   2  -8  13      117.56      113.11     10.11 o 
   3  -8  13       86.91       81.03      5.73 o 
   4  -8  13        6.71        4.06      2.55 o 
  -5  -7  13       55.75       59.16      5.13 o 
  -4  -7  13        3.63        0.04      2.48 o 
  -3  -7  13       55.44       57.00      6.30 o 
  -2  -7  13      122.27      119.60      7.25 o 
  -1  -7  13        1.92        2.16      2.01 o 
   0  -7  13      150.10      162.73      6.11 o 
   1  -7  13       63.93       61.27      4.05 o 
   2  -7  13       20.71       21.99      2.97 o 
   3  -7  13       46.44       42.42      4.05 o 
   4  -7  13       51.94       48.36      4.45 o 
   5  -7  13        4.69        0.07      2.28 o 
  -5  -6  13       55.92       62.22      5.53 o 
  -4  -6  13       13.84       17.74      6.68 o 
  -3  -6  13       32.67       28.09      3.24 o 
  -2  -6  13        3.91        2.79      1.74 o 
  -1  -6  13       20.23       25.79      2.20 o 
   0  -6  13        1.42        0.45      1.47 o 
   1  -6  13       13.81       14.49      2.28 o 
   2  -6  13        1.21        1.72      3.63 o 
   3  -6  13       13.39       16.75      2.82 o 
   4  -6  13       13.69        9.97      2.86 o 
   5  -6  13        0.44       -0.57      1.89 o 
  -6  -5  13        2.79        5.92      2.70 o 
  -5  -5  13        3.43        5.52      3.82 o 
  -4  -5  13      320.32      333.68      9.54 o 
  -3  -5  13     1105.73     1128.19     17.68 o 
  -2  -5  13      503.57      475.09      7.30 o 
  -1  -5  13      296.58      311.48      7.10 o 
   0  -5  13       22.80       21.29      1.67 o 
   1  -5  13       40.33       40.01      6.87 o 
   2  -5  13        0.03        0.24      1.47 o 
   3  -5  13      147.19      149.51      7.82 o 
   4  -5  13      160.31      163.67      6.46 o 
   5  -5  13       41.07       40.27      7.06 o 
   6  -5  13        0.22        3.05      2.43 o 
  -6  -4  13       10.02       10.03      2.93 o 
  -5  -4  13       18.17       19.24      3.09 o 
  -4  -4  13       92.45       95.62      4.86 o 
  -3  -4  13       83.90       78.92      6.30 o 
  -2  -4  13      315.13      312.49      5.64 o 
  -1  -4  13      137.01      147.81      3.66 o 
   0  -4  13       94.99       98.05      3.16 o 
   1  -4  13       15.61       15.99      2.01 o 
   2  -4  13       50.70       51.30      3.37 o 
   3  -4  13       10.72        6.85      4.01 o 
   4  -4  13        3.26        0.65      1.74 o 
   5  -4  13       39.81       43.28      4.18 o 
   6  -4  13       10.15       11.91      6.30 o 
  -6  -3  13       20.51       17.18      4.20 o 
  -5  -3  13        6.98        2.98      2.01 o 
  -4  -3  13       14.83       16.07      2.43 o 
  -3  -3  13      181.88      168.89      4.04 o 
  -2  -3  13       29.71       34.99      3.48 o 
  -1  -3  13      123.03      127.88      3.69 o 
   0  -3  13       35.84       31.04      2.91 o 
   1  -3  13       78.48       79.45      3.88 o 
   2  -3  13       81.11       84.97      3.91 o 
   3  -3  13        9.36       13.95      2.67 o 
   4  -3  13        1.13       -0.17      1.91 o 
   5  -3  13        1.09        2.54      2.01 o 
   6  -3  13        3.29        4.33      4.01 o 
  -7  -2  13       28.86       34.99      5.73 o 
  -6  -2  13       39.65       43.83      4.22 o 
  -5  -2  13       11.98       11.29      4.39 o 
  -4  -2  13       49.33       54.96      5.73 o 
  -3  -2  13       20.50       23.35      1.78 o 
  -2  -2  13      130.21      136.70      4.03 o 
  -1  -2  13        5.18        7.11      1.16 o 
   0  -2  13      394.82      399.06      5.78 o 
   1  -2  13       44.35       52.62      2.04 o 
   2  -2  13       73.35       69.77      2.26 o 
   3  -2  13       17.97       15.79      2.28 o 
   4  -2  13        5.05        5.83      1.91 o 
   5  -2  13       11.76       13.36      4.96 o 
   6  -2  13       81.83       88.13      5.65 o 
  -7  -1  13       14.58       20.23      5.34 o 
  -6  -1  13       25.43       30.92      3.48 o 
  -5  -1  13       18.86       22.14      2.82 o 
  -4  -1  13       38.55       40.73      2.37 o 
  -3  -1  13        3.79        3.01      1.25 o 
  -2  -1  13        0.17       -0.99      1.04 o 
  -1  -1  13       50.57       45.57      1.96 o 
   0  -1  13      368.04      377.26      5.53 o 
   1  -1  13      179.92      185.06      4.31 o 
   2  -1  13       17.87       17.35      1.38 o 
   3  -1  13        0.63        0.19      1.35 o 
   4  -1  13        8.22        8.29      2.86 o 
   5  -1  13       72.63       71.90      4.72 o 
   6  -1  13        0.34        0.55      3.24 o 
  -6   0  13       47.12       57.25      6.87 o 
  -5   0  13        3.17        4.63      2.29 o 
  -4   0  13      148.73      131.05      5.43 o 
  -3   0  13       63.73       50.81      2.34 o 
  -2   0  13      298.74      292.47      8.57 o 
  -1   0  13      847.31      891.49      9.83 o 
   0   0  13       41.80       40.70      1.83 o 
   1   0  13      222.99      236.25      4.29 o 
   2   0  13      146.57      156.91      3.57 o 
   3   0  13      157.68      144.04      5.45 o 
   4   0  13        1.69        1.15      1.91 o 
   5   0  13        2.46        2.26      2.01 o 
   6   0  13        3.57        6.49      3.82 o 
  -7   1  13        5.88       -2.67      3.44 o 
  -6   1  13       26.51       24.05      5.34 o 
  -5   1  13        5.29        6.16      4.96 o 
  -4   1  13        2.26        1.34      2.48 o 
  -3   1  13       23.89       22.43      2.59 o 
  -2   1  13      498.72      511.19      6.62 o 
  -1   1  13        0.09        0.38      1.62 o 
   0   1  13        0.22       -0.06      0.64 o 
   1   1  13       28.08       29.26      1.67 o 
   2   1  13       17.38       18.37      1.61 o 
   3   1  13       54.56       54.01      4.18 o 
   4   1  13       68.81       68.01      3.14 o 
   5   1  13       87.54       90.03      4.99 o 
   6   1  13       17.02       16.79      4.58 o 
  -6   2  13        0.16       -0.38      2.29 o 
  -5   2  13       98.19       77.23      4.72 o 
  -4   2  13      247.42      227.90      6.88 o 
  -3   2  13      243.60      240.41     15.46 o 
  -2   2  13       71.05       76.95      3.78 o 
  -1   2  13      196.21      191.14      5.53 o 
   0   2  13       14.23       11.72      1.89 o 
   1   2  13       60.20       57.74      2.22 o 
   2   2  13     1558.35     1505.69     15.98 o 
   3   2  13      599.11      581.37      8.67 o 
   4   2  13      212.39      206.69      5.06 o 
   5   2  13        2.53        8.40      3.44 o 
   6   2  13        7.87        5.73      3.82 o 
  -6   3  13        1.21        4.33      2.28 o 
  -5   3  13       26.18       29.21      3.51 o 
  -4   3  13       22.20       20.12      3.44 o 
  -3   3  13     1975.47     1810.55     24.83 o 
  -2   3  13     2421.64     2225.39     50.19 o 
  -1   3  13      186.26      173.21      5.53 o 
   0   3  13        4.04        1.63      1.47 o 
   1   3  13      280.20      300.06      5.14 o 
   2   3  13      653.46      653.10      9.17 o 
   3   3  13       40.96       45.60      2.63 o 
   4   3  13        3.37        5.09      1.54 o 
   5   3  13        0.64        0.00      1.89 o 
   6   3  13      154.46      180.15     10.31 o 
  -6   4  13        5.99        7.42      4.01 o 
  -5   4  13       19.34       14.18      2.97 o 
  -4   4  13        5.81        4.58      3.44 o 
  -3   4  13       34.54       34.16      3.37 o 
  -2   4  13       37.26       37.23      5.53 o 
  -1   4  13       84.88       78.09      4.20 o 
   0   4  13        1.11        0.49      1.47 o 
   1   4  13      208.09      178.13      5.80 o 
   2   4  13        0.33       -0.95      1.35 o 
   3   4  13       21.76       19.32      2.10 o 
   4   4  13        5.99        9.11      3.63 o 
   5   4  13        4.40        3.63      2.16 o 
  -5   5  13       23.30       31.17      4.01 o 
  -4   5  13        3.63        4.38      2.28 o 
  -3   5  13        4.94        2.44      1.91 o 
  -2   5  13       38.75       39.58      3.51 o 
  -1   5  13       96.87       71.17      4.39 o 
   0   5  13      240.57      189.90      6.34 o 
   1   5  13       62.40       55.68      3.91 o 
   2   5  13       16.12       15.99      2.55 o 
   3   5  13       67.39       66.79      6.87 o 
   4   5  13       20.21       24.81      4.96 o 
   5   5  13       25.24       29.47      3.64 o 
  -5   6  13        9.99       11.04      3.03 o 
  -4   6  13        2.16        3.48      2.28 o 
  -3   6  13       16.64       16.59      3.09 o 
  -2   6  13        0.09       -1.72      1.72 o 
  -1   6  13       92.37       74.11      5.73 o 
   0   6  13       19.62       15.49      2.82 o 
   1   6  13        7.01        4.25      2.29 o 
   2   6  13        0.51        1.73      1.74 o 
   3   6  13       30.27       29.77      5.73 o 
   4   6  13        0.53        3.82      3.82 o 
  -4   7  13       20.67       21.14      3.66 o 
  -3   7  13        4.59        1.50      2.01 o 
  -2   7  13        3.56        9.68      2.55 o 
  -1   7  13       10.13       11.95      2.70 o 
   0   7  13        4.62        4.96      2.16 o 
   1   7  13        1.88        3.61      2.01 o 
   2   7  13        2.06        3.44      3.44 o 
   3   7  13        0.26       11.83      4.58 o 
   4   7  13        0.99       -1.15      3.44 o 
  -3   8  13        4.60        4.96      2.70 o 
  -2   8  13        3.54        6.51      2.55 o 
  -1   8  13        3.49        2.67      2.67 o 
   0   8  13        8.11       12.21      2.97 o 
   1   8  13        6.05        6.53      2.55 o 
   2   8  13       59.61       59.92      7.63 o 
   3   8  13       62.62       76.72      8.78 o 
  -2   9  13       23.59       28.77      7.82 o 
  -1   9  13       11.17       14.26      4.58 o 
   0   9  13        0.38        2.31      2.28 o 
   1   9  13       43.26       55.34      7.63 o 
  -2 -10  14       13.23       17.94      5.34 o 
  -1 -10  14       52.35       62.98      7.63 o 
   0 -10  14        5.60        9.16      4.20 o 
   1 -10  14       10.61        8.96      2.82 o 
   2 -10  14        8.24        9.68      2.93 o 
  -3  -9  14       26.42       27.22      3.85 o 
  -2  -9  14       28.23       37.40      6.11 o 
  -1  -9  14        3.27        3.05      3.44 o 
   0  -9  14       28.55       28.24      5.34 o 
   1  -9  14       15.43       19.59      3.24 o 
   2  -9  14       34.86       33.74      4.05 o 
   3  -9  14        1.14       -2.16      2.16 o 
  -4  -8  14        3.43        3.44      2.70 o 
  -3  -8  14       55.65       53.47      4.72 o 
  -2  -8  14       36.15       47.65      4.20 o 
  -1  -8  14       12.30        8.40      3.44 o 
   0  -8  14       14.95       16.76      2.82 o 
   1  -8  14       87.16      107.50      5.40 o 
   2  -8  14       66.65       57.02      6.30 o 
   3  -8  14      218.68      195.74      7.69 o 
   4  -8  14       63.11       66.29      5.40 o 
  -5  -7  14        3.16        7.63      2.97 o 
  -4  -7  14        7.58        6.87      2.70 o 
  -3  -7  14       35.50       37.37      3.91 o 
  -2  -7  14       75.13       80.14      4.67 o 
  -1  -7  14        9.11        9.77      2.28 o 
   0  -7  14        0.49        2.85      1.74 o 
   1  -7  14       17.85       21.40      2.97 o 
   2  -7  14        1.89        3.41      3.24 o 
   3  -7  14       31.57       35.91      3.91 o 
   4  -7  14        1.30        3.73      4.20 o 
   5  -7  14       71.52       59.74      5.26 o 
  -5  -6  14        1.42       -0.05      2.11 o 
  -4  -6  14       71.59       69.38      5.15 o 
  -3  -6  14      168.10      173.99      6.46 o 
  -2  -6  14        2.49        1.80      1.83 o 
  -1  -6  14        1.50       -0.18      1.16 o 
   0  -6  14      107.63      116.31      4.77 o 
   1  -6  14        2.35        3.85      2.10 o 
   2  -6  14       65.88       62.92      4.05 o 
   3  -6  14      309.12      319.98     16.03 o 
   4  -6  14       70.60       66.84      4.99 o 
   5  -6  14        1.09        3.63      2.43 o 
  -6  -5  14       54.97       58.78      7.44 o 
  -5  -5  14        0.36        0.76      2.16 o 
  -4  -5  14       72.55       70.88      5.15 o 
  -3  -5  14        4.52        7.03      2.28 o 
  -2  -5  14      151.19      144.70      3.92 o 
  -1  -5  14        8.50        9.45      2.05 o 
   0  -5  14        0.59        0.66      1.06 o 
   1  -5  14        1.04        0.19      1.35 o 
   2  -5  14        8.65        7.06      1.89 o 
   3  -5  14        4.18        1.70      2.67 o 
   4  -5  14        0.35        2.29      1.89 o 
   5  -5  14       13.48       10.45      2.82 o 
   6  -5  14        0.42       -2.13      3.82 o 
  -6  -4  14        8.10       10.17      2.93 o 
  -5  -4  14        2.30        4.01      2.16 o 
  -4  -4  14      139.01      138.36     14.89 o 
  -3  -4  14      101.46      103.36      7.44 o 
  -2  -4  14       24.84       18.11      1.80 o 
  -1  -4  14       51.19       51.36      2.27 o 
   0  -4  14       45.91       45.19      3.90 o 
   1  -4  14        4.69        6.34      1.74 o 
   2  -4  14       19.24       15.60      2.28 o 
   3  -4  14        0.21        1.46      2.67 o 
   4  -4  14        1.57        2.10      1.89 o 
   5  -4  14       28.90       30.58      3.78 o 
   6  -4  14       10.94       15.17      3.21 o 
  -6  -3  14        0.01       -1.89      1.89 o 
  -5  -3  14        4.87        5.19      2.28 o 
  -4  -3  14        4.58        4.39      1.89 o 
  -3  -3  14      223.88      215.58      4.71 o 
  -2  -3  14        2.72        0.76      1.10 o 
  -1  -3  14      118.79      136.21      3.45 o 
   0  -3  14      441.59      440.18      6.49 o 
   1  -3  14        5.72        3.55      1.06 o 
   2  -3  14       92.67       90.71      6.30 o 
   3  -3  14       59.29       59.62      4.01 o 
   4  -3  14        4.00        4.77      1.89 o 
   5  -3  14        2.91        3.91      2.28 o 
   6  -3  14       15.25       16.60      3.24 o 
  -6  -2  14        1.60        0.67      2.11 o 
  -5  -2  14        1.90        1.88      2.01 o 
  -4  -2  14      144.34      150.08      6.49 o 
  -3  -2  14        6.36        5.73      1.71 o 
  -2  -2  14        7.81       10.48      1.32 o 
  -1  -2  14       35.33       41.54      2.62 o 
   0  -2  14       10.88        9.10      1.23 o 
   1  -2  14        7.57        8.18      1.09 o 
   2  -2  14       30.53       29.22      1.74 o 
   3  -2  14        0.02        1.05      4.01 o 
   4  -2  14       36.47       39.46      3.64 o 
   5  -2  14       18.51       17.80      3.05 o 
   6  -2  14        0.17       -2.01      2.01 o 
  -6  -1  14       12.61       20.61      4.96 o 
  -5  -1  14      130.11      136.36      6.49 o 
  -4  -1  14       32.89       38.02      2.33 o 
  -3  -1  14        0.63       -0.60      0.94 o 
  -2  -1  14      201.98      205.47      5.79 o 
  -1  -1  14      123.32      109.94      2.81 o 
   0  -1  14      297.84      295.75      4.86 o 
   1  -1  14      726.90      738.01     10.04 o 
   2  -1  14      233.97      248.42      5.11 o 
   3  -1  14       19.62       17.04      3.05 o 
   4  -1  14      106.49       90.45      4.59 o 
   5  -1  14        8.69       10.33      2.55 o 
   6  -1  14        9.65       10.69      2.70 o 
  -6   0  14        0.18       -2.67      2.67 o 
  -5   0  14      139.88      127.86      8.40 o 
  -4   0  14       26.73       20.27      2.89 o 
  -3   0  14        1.46        3.51      1.09 o 
  -2   0  14       10.40       11.25      2.47 o 
  -1   0  14      804.27      809.50     12.76 o 
   0   0  14        3.15        3.12      0.88 o 
   1   0  14       17.08       18.53      1.51 o 
   2   0  14       42.19       47.12      2.23 o 
   3   0  14       19.32       20.01      1.85 o 
   4   0  14      903.97      951.36     15.92 o 
   5   0  14      116.37      112.06      8.40 o 
   6   0  14       27.71       19.47      4.96 o 
  -6   1  14        1.03        3.82      3.82 o 
  -5   1  14        0.54        1.15      1.91 o 
  -4   1  14        3.10        2.03      1.74 o 
  -3   1  14        4.10        7.10      2.67 o 
  -2   1  14      142.85      143.48      7.63 o 
  -1   1  14        9.03       14.63      1.74 o 
   0   1  14       81.33       75.98      2.26 o 
   1   1  14       50.06       50.40      2.87 o 
   2   1  14       41.66       40.22      2.18 o 
   3   1  14      275.83      276.28      5.56 o 
   4   1  14        0.56       -0.38      1.35 o 
   5   1  14        3.60        1.72      2.16 o 
   6   1  14       70.79       88.17      8.40 o 
  -6   2  14       10.89       11.45      3.82 o 
  -5   2  14        7.53       12.36      2.55 o 
  -4   2  14      150.69      155.30      5.67 o 
  -3   2  14       99.94       93.29      4.45 o 
  -2   2  14      388.90      375.35      8.50 o 
  -1   2  14      288.31      277.01      6.88 o 
   0   2  14       76.42       65.25      4.96 o 
   1   2  14      701.83      650.50      8.43 o 
   2   2  14        2.45        2.09      1.40 o 
   3   2  14        0.16        0.07      1.16 o 
   4   2  14       34.13       36.11      2.64 o 
   5   2  14       24.85       18.32      4.20 o 
   6   2  14        1.24        0.38      3.05 o 
  -6   3  14        0.47       -0.95      1.89 o 
  -5   3  14        0.89       -0.65      1.74 o 
  -4   3  14        4.92        5.92      2.11 o 
  -3   3  14      345.67      335.35      8.64 o 
  -2   3  14      752.49      683.80     15.46 o 
  -1   3  14      316.36      304.22      7.56 o 
   0   3  14        4.94        2.86      1.62 o 
   1   3  14      306.87      275.98      7.29 o 
   2   3  14       35.73       30.89      5.34 o 
   3   3  14       14.99       14.09      1.79 o 
   4   3  14        6.36        6.45      1.68 o 
   5   3  14        4.29        2.91      2.11 o 
  -6   4  14        0.64       -0.33      3.63 o 
  -5   4  14       37.45       47.37      6.11 o 
  -4   4  14      103.19       97.88      5.26 o 
  -3   4  14        2.66        3.38      2.01 o 
  -2   4  14      179.38      180.98      6.21 o 
  -1   4  14       80.09       66.03      4.05 o 
   0   4  14       28.17       30.16      3.09 o 
   1   4  14      124.15       91.60      4.45 o 
   2   4  14      299.53      264.26      8.02 o 
   3   4  14       10.08       11.38      4.01 o 
   4   4  14      203.74      231.46      7.12 o 
   5   4  14       12.94       17.59      2.97 o 
  -5   5  14        3.87        2.88      2.38 o 
  -4   5  14       15.28       18.65      4.01 o 
  -3   5  14        5.08        6.11      2.16 o 
  -2   5  14       40.25       37.94      3.64 o 
  -1   5  14       26.24       19.02      5.73 o 
   0   5  14       31.33       31.28      3.24 o 
   1   5  14        1.16        0.38      1.89 o 
   2   5  14       11.83       13.67      3.24 o 
   3   5  14        0.07       -1.53      2.67 o 
   4   5  14       47.82       58.78      6.87 o 
   5   5  14        0.12       -1.91      2.67 o 
  -5   6  14       36.19       37.34      4.40 o 
  -4   6  14        0.21       -0.38      2.29 o 
  -3   6  14        2.56        9.43      7.25 o 
  -2   6  14       15.54       17.22      3.09 o 
  -1   6  14        0.04        0.57      1.89 o 
   0   6  14       44.43       39.76      3.91 o 
   1   6  14        4.05        4.58      2.16 o 
   2   6  14        5.11        5.61      2.28 o 
   3   6  14       91.27      108.40      8.78 o 
   4   6  14        1.17        4.20      3.82 o 
  -4   7  14        1.06        1.08      4.58 o 
  -3   7  14        2.03        3.82      2.43 o 
  -2   7  14        0.56       -2.10      2.10 o 
  -1   7  14        6.48        5.53      2.43 o 
   0   7  14        9.17       11.59      3.24 o 
   1   7  14        0.32       -1.74      1.74 o 
   2   7  14      104.95      138.17      9.54 o 
   3   7  14       65.99       63.74      8.02 o 
  -3   8  14       13.89       13.65      3.21 o 
  -2   8  14       21.45       23.28      3.51 o 
  -1   8  14       14.13       16.26      3.24 o 
   0   8  14        1.32       -0.76      2.16 o 
   1   8  14        0.79        2.63      2.38 o 
   2   8  14        3.31        0.38      3.82 o 
  -1   9  14       13.28       18.18      3.51 o 
   0   9  14       11.17       10.69      4.58 o 
  -2 -10  15        1.08        3.82      4.20 o 
  -1 -10  15        0.86       -2.29      3.44 o 
   0 -10  15        0.04       -2.67      2.67 o 
   1 -10  15       12.25       10.32      2.82 o 
   2 -10  15        4.75        2.29      2.67 o 
  -3  -9  15        0.00        4.04      2.55 o 
  -2  -9  15       19.67       22.52      4.96 o 
  -1  -9  15       13.72        3.44      3.82 o 
   0  -9  15       13.98       17.18      4.58 o 
   1  -9  15        2.91        2.10      2.86 o 
   2  -9  15       12.73       14.51      3.09 o 
   3  -9  15        0.63       -0.57      5.15 o 
  -4  -8  15       43.37       45.65      4.72 o 
  -3  -8  15        2.59        5.85      2.55 o 
  -2  -8  15        1.28        0.69      2.01 o 
  -1  -8  15        0.07       -0.38      2.67 o 
   0  -8  15        7.72        4.96      2.16 o 
   1  -8  15        4.09        4.96      2.28 o 
   2  -8  15       67.66       67.43      6.11 o 
   3  -8  15       49.87       42.81      4.45 o 
   4  -8  15        2.95        3.42      4.01 o 
  -5  -7  15        0.68        2.11      2.55 o 
  -4  -7  15        2.00       -1.26      2.28 o 
  -3  -7  15        6.80       13.01      3.44 o 
  -2  -7  15       46.73       52.46      4.02 o 
  -1  -7  15       16.50       11.74      2.38 o 
   0  -7  15       55.80       61.78      4.02 o 
   1  -7  15        1.26        1.74      2.48 o 
   2  -7  15      272.84      260.48      8.21 o 
   3  -7  15      407.76      358.55      9.99 o 
   4  -7  15       13.57       14.51      3.09 o 
   5  -7  15       68.88       60.53      5.40 o 
  -5  -6  15        0.03        0.00      2.16 o 
  -4  -6  15        3.06        3.86      3.05 o 
  -3  -6  15      229.02      228.78     11.07 o 
  -2  -6  15      111.11      117.19      5.22 o 
  -1  -6  15       10.73       10.18      1.66 o 
   0  -6  15       46.21       52.88      3.64 o 
   1  -6  15       21.53       20.29      2.70 o 
   2  -6  15       13.19       14.50      2.55 o 
   3  -6  15       70.59       67.62      8.40 o 
   4  -6  15       15.57       15.95      2.97 o 
   5  -6  15        0.01       -0.45      2.28 o 
  -6  -5  15       23.04       20.78      3.64 o 
  -5  -5  15        0.18       -2.01      2.01 o 
  -4  -5  15       89.76       80.76      6.49 o 
  -3  -5  15       12.78       13.62      2.67 o 
  -2  -5  15      176.71      157.05      4.21 o 
  -1  -5  15        7.74        9.87      1.63 o 
   0  -5  15        1.86        1.78      1.23 o 
   1  -5  15        7.57        8.79      3.24 o 
   2  -5  15        5.57        5.37      1.74 o 
   3  -5  15       31.59       30.61      7.44 o 
   4  -5  15        1.76        1.76      2.01 o 
   5  -5  15       27.48       33.10      4.05 o 
  -6  -4  15        4.30        1.68      3.63 o 
  -5  -4  15        6.78        5.50      2.28 o 
  -4  -4  15      149.09      150.46      6.11 o 
  -3  -4  15       60.31       68.59      5.15 o 
  -2  -4  15       22.29       26.00      2.02 o 
  -1  -4  15      330.68      338.64      5.94 o 
   0  -4  15      367.22      381.10      6.17 o 
   1  -4  15       22.69       22.14      2.55 o 
   2  -4  15        8.43       11.08      2.16 o 
   3  -4  15       14.84       17.01      2.55 o 
   4  -4  15        2.33        0.19      1.89 o 
   5  -4  15       17.24       15.60      5.15 o 
   6  -4  15        7.54        8.47      3.05 o 
  -6  -3  15       20.32       20.53      5.15 o 
  -5  -3  15       20.69       24.48      3.24 o 
  -4  -3  15       51.67       52.85      3.85 o 
  -3  -3  15       18.27       19.42      1.96 o 
  -2  -3  15        8.77        5.08      1.86 o 
  -1  -3  15        1.22        3.31      1.10 o 
   0  -3  15        2.15        2.29      0.94 o 
   1  -3  15       33.80       38.46      1.88 o 
   2  -3  15       20.34       22.32      2.66 o 
   3  -3  15        0.25       -0.35      3.82 o 
   4  -3  15        3.21        6.94      2.28 o 
   5  -3  15        2.14        2.45      3.82 o 
   6  -3  15       30.22       31.14      4.05 o 
  -6  -2  15       32.02       27.48      5.73 o 
  -5  -2  15        0.59       -1.03      1.74 o 
  -4  -2  15        3.54        4.20      2.01 o 
  -3  -2  15        3.45        2.96      1.73 o 
  -2  -2  15       44.16       35.00      2.12 o 
  -1  -2  15      194.58      184.95      4.01 o 
   0  -2  15      601.38      569.20      7.67 o 
   1  -2  15      148.77      156.85      6.12 o 
   2  -2  15       58.93       53.66      3.37 o 
   3  -2  15       47.51       50.12      3.64 o 
   4  -2  15        0.08        1.53      1.83 o 
   5  -2  15        3.79        6.11      2.43 o 
   6  -2  15        0.23       -1.74      1.74 o 
  -6  -1  15        7.75        4.20      3.82 o 
  -5  -1  15       13.10       12.98      4.20 o 
  -4  -1  15        0.55        0.72      1.16 o 
  -3  -1  15        2.71        1.71      1.16 o 
  -2  -1  15       96.16       90.93      2.97 o 
  -1  -1  15      133.54      117.81      3.09 o 
   0  -1  15       41.44       44.59      2.01 o 
   1  -1  15       54.66       61.50      4.24 o 
   2  -1  15        1.84        3.38      1.11 o 
   3  -1  15       25.37       24.47      2.82 o 
   4  -1  15       34.84       39.57      3.64 o 
   5  -1  15        1.73        2.37      2.01 o 
   6  -1  15       17.21       15.08      3.09 o 
  -6   0  15       52.93       59.54      7.25 o 
  -5   0  15       47.46       37.02      5.73 o 
  -4   0  15      231.94      184.68      6.03 o 
  -3   0  15      117.78       95.07      4.18 o 
  -2   0  15      155.88      157.32      6.04 o 
  -1   0  15     1017.08     1059.09     11.63 o 
   0   0  15        0.01       -0.73      0.75 o 
   1   0  15      121.21      122.11      5.13 o 
   2   0  15       15.63       19.77      1.69 o 
   3   0  15      508.89      499.40      7.73 o 
   4   0  15      603.75      589.66     25.95 o 
   5   0  15      266.77      243.26     11.07 o 
   6   0  15        2.15        1.53      3.44 o 
  -6   1  15       66.07       79.01      7.63 o 
  -5   1  15        4.77        1.12      2.86 o 
  -4   1  15       36.28       35.26      7.06 o 
  -3   1  15      236.89      243.81      6.88 o 
  -2   1  15      348.57      305.16      7.63 o 
  -1   1  15     1124.47     1078.53     16.06 o 
   0   1  15       33.81       31.31      2.16 o 
   1   1  15      373.65      354.27      5.84 o 
   2   1  15      205.98      202.57      4.70 o 
   3   1  15       12.35       13.63      1.74 o 
   4   1  15       63.62       67.30      4.18 o 
   5   1  15       13.85       17.94      3.24 o 
   6   1  15        4.57        5.34      3.82 o 
  -5   2  15        0.17        0.00      2.67 o 
  -4   2  15        0.23        2.26      1.74 o 
  -3   2  15       20.75       21.00      3.24 o 
  -2   2  15      266.90      255.82      7.02 o 
  -1   2  15      122.91      109.71      6.30 o 
   0   2  15      112.73      105.32      4.29 o 
   1   2  15        6.21        7.08      1.34 o 
   2   2  15      278.86      276.05      5.44 o 
   3   2  15        2.41        2.54      1.32 o 
   4   2  15       21.07       21.75      2.27 o 
   5   2  15        2.60       -0.38      3.05 o 
   6   2  15        0.41       -3.05      3.05 o 
  -6   3  15       28.92       31.65      5.15 o 
  -5   3  15        5.98        2.86      2.16 o 
  -4   3  15       19.54       20.95      3.09 o 
  -3   3  15       23.54       23.09      2.97 o 
  -2   3  15      183.66      177.60      6.07 o 
  -1   3  15        1.81        1.15      1.91 o 
   0   3  15        0.14        1.34      1.62 o 
   1   3  15        0.14        0.59      1.47 o 
   2   3  15       88.53       79.54      4.39 o 
   3   3  15        2.35        4.58      1.46 o 
   4   3  15       12.02       14.06      2.43 o 
   5   3  15       60.63       72.52      6.49 o 
  -6   4  15       23.46       32.59      4.02 o 
  -5   4  15        0.00        2.39      2.29 o 
  -4   4  15        0.11       -0.38      1.89 o 
  -3   4  15        9.71        5.25      2.28 o 
  -2   4  15       42.76       42.56      4.20 o 
  -1   4  15        2.81        6.39      2.01 o 
   0   4  15      155.53      119.19      4.99 o 
   1   4  15       76.67       69.47      4.18 o 
   2   4  15        0.14        0.44      1.74 o 
   3   4  15        2.49        1.53      1.89 o 
   4   4  15        3.47        4.58      3.05 o 
   5   4  15        4.62        5.97      2.29 o 
  -5   5  15        3.29        4.32      2.55 o 
  -4   5  15        9.83       11.73      4.39 o 
  -3   5  15       25.87       34.53      3.64 o 
  -2   5  15       12.15       10.33      2.43 o 
  -1   5  15        1.37       -0.95      1.62 o 
   0   5  15        3.42        7.77      2.28 o 
   1   5  15       27.92       19.82      3.44 o 
   2   5  15        2.69        2.29      1.89 o 
   3   5  15       26.68       25.57      4.96 o 
   4   5  15        1.92       -0.76      3.05 o 
  -5   6  15        0.03       -0.96      2.31 o 
  -4   6  15        4.54        4.76      2.55 o 
  -3   6  15        2.35        2.29      2.16 o 
  -2   6  15        1.29        3.10      2.01 o 
  -1   6  15       24.60       23.98      3.82 o 
   0   6  15        1.33        2.29      2.16 o 
   1   6  15       12.36        9.88      2.55 o 
   2   6  15        8.37       11.83      2.66 o 
   3   6  15        2.62        4.20      3.44 o 
   4   6  15       27.57       30.15      6.11 o 
  -4   7  15        2.84        3.04      2.60 o 
  -3   7  15       12.89       10.92      3.09 o 
  -2   7  15        0.05       -0.05      2.01 o 
  -1   7  15        0.05       -1.74      1.74 o 
   0   7  15        0.52       -1.91      1.91 o 
   1   7  15        1.77        1.31      2.11 o 
   2   7  15      163.84      213.74     12.21 o 
   3   7  15      100.01      130.15      9.92 o 
  -3   8  15      218.52      265.74      9.56 o 
  -2   8  15      169.06      214.51      8.50 o 
  -1   8  15       13.64       11.23      3.09 o 
   0   8  15        8.94       17.54      3.37 o 
   1   8  15       13.06       21.30      5.53 o 
   2   8  15        0.60       -1.91      3.82 o 
  -1 -10  16       12.04       20.99      5.34 o 
   0 -10  16       13.89       10.69      4.58 o 
   1 -10  16       24.51       27.10      5.73 o 
   2 -10  16       23.37       26.08      3.91 o 
  -3  -9  16       18.66       19.38      3.48 o 
  -2  -9  16       23.63       26.34      5.73 o 
  -1  -9  16       10.98       13.36      4.20 o 
   0  -9  16        0.08        1.53      3.05 o 
   1  -9  16        6.55        4.58      3.24 o 
   2  -9  16        8.69        7.80      4.77 o 
   3  -9  16        1.03        1.64      2.28 o 
  -4  -8  16       10.99       11.07      3.24 o 
  -3  -8  16       25.75       22.03      3.44 o 
  -2  -8  16        0.40        2.07      2.67 o 
  -1  -8  16        0.02        0.38      2.67 o 
   0  -8  16        1.86        2.54      2.01 o 
   1  -8  16        0.44       -1.47      1.74 o 
   2  -8  16      232.77      205.97      8.59 o 
   3  -8  16      133.52      121.02      7.44 o 
   4  -8  16        8.65        7.48      2.66 o 
  -5  -7  16       14.65       12.52      3.37 o 
  -4  -7  16       17.14       16.03      3.24 o 
  -3  -7  16      363.03      370.03     10.12 o 
  -2  -7  16      277.67      299.81     26.72 o 
  -1  -7  16        4.13        1.53      3.05 o 
   0  -7  16        2.87        4.01      1.89 o 
   1  -7  16       18.46       16.55      2.70 o 
   2  -7  16        3.27        4.02      2.28 o 
   3  -7  16       39.45       32.66      3.78 o 
   4  -7  16       50.22       50.35      4.86 o 
  -5  -6  16        6.08        5.36      2.82 o 
  -4  -6  16        3.61        3.05      2.43 o 
  -3  -6  16      327.25      310.52     20.23 o 
  -2  -6  16      345.27      366.08     14.12 o 
  -1  -6  16        7.13        6.23      1.54 o 
   0  -6  16       71.53       77.53      4.18 o 
   1  -6  16       15.01       12.19      2.28 o 
   2  -6  16        0.00        0.38      3.05 o 
   3  -6  16       15.48       12.99      2.70 o 
   4  -6  16        0.00       -1.74      1.74 o 
   5  -6  16       14.51       16.04      3.24 o 
  -5  -5  16       25.36       25.56      3.64 o 
  -4  -5  16       21.72       25.56      3.51 o 
  -3  -5  16       19.44       25.04      3.24 o 
  -2  -5  16       40.38       40.81      2.78 o 
  -1  -5  16       10.01        6.35      1.46 o 
   0  -5  16       87.43       89.44      4.74 o 
   1  -5  16        1.66        1.53      2.67 o 
   2  -5  16        9.94       11.16      2.38 o 
   3  -5  16       10.50        9.46      2.43 o 
   4  -5  16        0.05        0.19      1.89 o 
   5  -5  16       25.54       32.89      6.49 o 
  -6  -4  16        3.81        6.30      2.70 o 
  -5  -4  16        5.89        8.84      2.55 o 
  -4  -4  16        2.51        4.87      2.28 o 
  -3  -4  16      174.64      163.48      7.06 o 
  -2  -4  16        0.05        0.02      1.23 o 
  -1  -4  16       81.65       89.23      3.15 o 
   0  -4  16      188.01      188.69      4.32 o 
   1  -4  16        0.91        1.32      1.91 o 
   2  -4  16        0.37       -0.73      1.47 o 
   3  -4  16        0.13       -1.47      1.47 o 
   4  -4  16        0.26        1.09      1.74 o 
   5  -4  16       21.63       16.03      2.97 o 
   6  -4  16        6.04       10.31      4.77 o 
  -6  -3  16      132.42      151.31      6.78 o 
  -5  -3  16      219.19      214.54      7.50 o 
  -4  -3  16       63.87       59.02      7.25 o 
  -3  -3  16        8.64        7.37      1.92 o 
  -2  -3  16        6.60        5.66      1.63 o 
  -1  -3  16      145.38      141.26      3.67 o 
   0  -3  16      145.73      143.73      4.46 o 
   1  -3  16       16.25       14.93      1.42 o 
   2  -3  16      307.71      290.28      7.54 o 
   3  -3  16      134.20      136.08      5.65 o 
   4  -3  16        6.59        6.15      2.67 o 
   5  -3  16        1.06       -1.53      2.67 o 
   6  -3  16        5.12       -0.57      2.16 o 
  -6  -2  16        3.20        4.58      4.20 o 
  -5  -2  16       23.08       24.77      3.21 o 
  -4  -2  16       29.79       28.90      3.44 o 
  -3  -2  16        3.76        2.53      1.20 o 
  -2  -2  16       23.26       21.82      1.90 o 
  -1  -2  16       67.86       62.38      2.45 o 
   0  -2  16      207.26      205.44      4.29 o 
   1  -2  16        3.56        2.11      1.39 o 
   2  -2  16       20.17       18.58      2.86 o 
   3  -2  16       10.76       11.51      2.28 o 
   4  -2  16        0.30        2.57      2.01 o 
   5  -2  16      141.90      155.92      6.75 o 
   6  -2  16        7.30        6.87      3.82 o 
  -6  -1  16       87.09       96.18      8.78 o 
  -5  -1  16        1.05        3.82      3.05 o 
  -4  -1  16        2.00       -0.56      1.47 o 
  -3  -1  16       13.29       14.93      1.78 o 
  -2  -1  16      178.41      192.04      5.29 o 
  -1  -1  16       31.92       38.00      2.56 o 
   0  -1  16        7.06        8.33      1.81 o 
   1  -1  16       14.10       18.63      1.69 o 
   2  -1  16        7.52        7.28      1.81 o 
   3  -1  16        3.11        0.44      5.53 o 
   4  -1  16      314.59      287.35      8.23 o 
   5  -1  16       60.40       51.48      4.45 o 
   6  -1  16        0.80       -0.65      2.28 o 
  -6   0  16        7.53        7.25      4.20 o 
  -5   0  16       73.63       75.57      7.25 o 
  -4   0  16       33.36       29.63      4.77 o 
  -3   0  16        5.12        6.68      1.89 o 
  -2   0  16       30.59       30.69      2.82 o 
  -1   0  16      216.83      216.39      6.20 o 
   0   0  16       82.26       78.76      4.71 o 
   1   0  16      313.68      307.65      5.45 o 
   2   0  16        5.23        4.64      1.29 o 
   3   0  16      331.28      361.58      6.61 o 
   4   0  16      180.39      197.14      6.75 o 
   5   0  16        0.40       -0.57      2.16 o 
   6   0  16        9.76        7.63      4.20 o 
  -6   1  16        6.83        6.87      3.82 o 
  -5   1  16        6.82        5.21      2.29 o 
  -4   1  16      112.06       95.04      5.15 o 
  -3   1  16      119.38      106.21      5.53 o 
  -2   1  16      114.99      111.28      4.59 o 
  -1   1  16      612.16      579.57     25.00 o 
   0   1  16       88.58       89.68      5.34 o 
   1   1  16      466.61      444.18     14.60 o 
   2   1  16        0.32        1.28      1.09 o 
   3   1  16        3.76        4.41      1.38 o 
   4   1  16        1.72        2.01      2.01 o 
   5   1  16        0.08        0.25      2.01 o 
   6   1  16       13.94       19.08      4.96 o 
  -6   2  16       54.45       60.69      7.25 o 
  -5   2  16       18.53       16.39      3.09 o 
  -4   2  16      468.10      459.45     10.88 o 
  -3   2  16        3.18        1.79      1.74 o 
  -2   2  16      156.37      139.42      5.26 o 
  -1   2  16      585.05      525.08     17.75 o 
   0   2  16       32.93       30.78      3.63 o 
   1   2  16      126.24      116.44      4.72 o 
   2   2  16       70.34       73.77      3.93 o 
   3   2  16       35.82       35.83      2.55 o 
   4   2  16       22.15       22.44      2.34 o 
   5   2  16       42.02       60.31      6.49 o 
  -6   3  16        0.20       -1.66      2.28 o 
  -5   3  16        3.95        4.69      2.28 o 
  -4   3  16        1.51        1.73      2.01 o 
  -3   3  16       10.39        8.60      2.28 o 
  -2   3  16      116.30      103.75      4.86 o 
  -1   3  16      100.81      107.20      7.44 o 
   0   3  16       89.25       74.26      4.05 o 
   1   3  16       26.85       24.62      2.97 o 
   2   3  16        4.72        6.56      2.01 o 
   3   3  16        0.28        0.65      1.74 o 
   4   3  16        1.75        3.05      1.54 o 
   5   3  16       55.99       72.90      6.87 o 
  -5   4  16       54.19       51.53      4.72 o 
  -4   4  16        0.78        0.19      1.89 o 
  -3   4  16        2.02        3.10      2.01 o 
  -2   4  16       41.66       33.21      3.51 o 
  -1   4  16      130.60      108.59      5.13 o 
   0   4  16      218.38      158.07     14.89 o 
   1   4  16      301.26      230.63     12.40 o 
   2   4  16       12.01        7.21      2.28 o 
   3   4  16        7.00        4.99      2.48 o 
   4   4  16      177.56      193.13     10.31 o 
   5   4  16       55.02       72.14      7.25 o 
  -5   5  16       56.12       70.42      5.49 o 
  -4   5  16       61.80       71.63      9.54 o 
  -3   5  16        5.98        6.93      2.55 o 
  -2   5  16        2.27        1.53      1.83 o 
  -1   5  16       10.90        3.59      3.44 o 
   0   5  16        0.44        4.25      2.10 o 
   1   5  16        7.16        6.30      2.43 o 
   2   5  16       19.66       12.29      2.66 o 
   3   5  16       31.50       45.04      6.11 o 
   4   5  16       35.91       34.73      5.73 o 
  -4   6  16       17.85       16.55      3.48 o 
  -3   6  16        5.47        4.78      3.44 o 
  -2   6  16       33.15       29.57      3.78 o 
  -1   6  16        5.81        4.58      2.16 o 
   0   6  16        0.36        2.62      2.01 o 
   1   6  16        4.32        4.83      2.28 o 
   2   6  16       17.89       25.49      3.37 o 
   3   6  16       31.19       30.15      5.73 o 
  -3   7  16       22.98       28.94      5.34 o 
  -2   7  16        3.97        2.67      2.43 o 
  -1   7  16        0.00       -1.15      2.86 o 
   0   7  16        6.00        2.29      2.16 o 
   1   7  16       11.54       15.93      3.09 o 
   2   7  16        0.06        0.38      3.82 o 
   3   7  16       10.16        8.40      4.58 o 
  -2   8  16       17.70       24.55      7.82 o 
  -1   8  16        3.25        0.55      2.38 o 
   0   8  16       14.34       22.42      3.64 o 
   1   8  16       28.28       25.56      3.78 o 
  -1 -10  17        3.79        4.58      3.44 o 
   0 -10  17        2.29        4.96      3.82 o 
   1 -10  17       10.38        8.02      4.20 o 
  -3  -9  17       24.17       21.75      3.64 o 
  -2  -9  17       12.11       12.21      4.58 o 
  -1  -9  17        0.77       -0.76      3.05 o 
   0  -9  17        5.38        3.82      3.44 o 
   1  -9  17       24.48       22.53      3.51 o 
   2  -9  17       32.01       31.57      4.02 o 
   3  -9  17       17.88       15.14      3.82 o 
  -4  -8  17        1.73        1.87      4.20 o 
  -3  -8  17       27.21       32.98      4.05 o 
  -2  -8  17        1.13       -2.67      2.67 o 
  -1  -8  17        9.76        7.25      3.44 o 
   0  -8  17        5.25        8.02      2.43 o 
   1  -8  17       17.70       21.40      3.24 o 
   2  -8  17        7.96        5.38      2.55 o 
   3  -8  17        0.12        4.02      2.55 o 
   4  -8  17        1.34        6.54      2.82 o 
  -4  -7  17       43.95       43.92      7.25 o 
  -3  -7  17      483.67      484.27     11.72 o 
  -2  -7  17      373.45      401.78     16.60 o 
  -1  -7  17        0.00       -0.76      2.67 o 
   0  -7  17        1.90        1.72      1.89 o 
   1  -7  17       24.40       22.82      3.09 o 
   2  -7  17       30.36       36.14      3.78 o 
   3  -7  17       18.03       17.18      3.24 o 
   4  -7  17        7.76        7.91      2.75 o 
  -5  -6  17        0.11       -0.08      2.48 o 
  -4  -6  17        0.63        4.58      2.43 o 
  -3  -6  17       37.98       31.30      3.64 o 
  -2  -6  17       87.43       89.04      7.63 o 
  -1  -6  17       26.97       31.68      2.61 o 
   0  -6  17       26.82       27.91      3.24 o 
   1  -6  17       46.24       53.61      4.05 o 
   2  -6  17       40.13       36.38      3.64 o 
   3  -6  17        4.22        2.67      2.16 o 
   4  -6  17        1.42        1.53      2.16 o 
   5  -6  17       24.08       20.39      4.39 o 
  -5  -5  17       18.64       11.83      2.97 o 
  -4  -5  17        2.15        3.91      2.28 o 
  -3  -5  17      105.90       97.45      4.99 o 
  -2  -5  17        2.90        3.92      1.61 o 
  -1  -5  17       65.88       67.70      3.01 o 
   0  -5  17       15.05       17.73      2.55 o 
   1  -5  17        5.84        4.63      2.10 o 
   2  -5  17        0.23       -0.15      1.91 o 
   3  -5  17        0.35       -0.15      1.74 o 
   4  -5  17        4.50        0.87      2.01 o 
   5  -5  17        5.36        5.84      2.67 o 
  -6  -4  17       60.80       63.70      5.32 o 
  -5  -4  17       21.91       20.64      3.24 o 
  -4  -4  17       23.51       22.53      3.24 o 
  -3  -4  17        4.88        3.13      2.01 o 
  -2  -4  17        0.39       -0.17      1.23 o 
  -1  -4  17        6.62        3.05      1.32 o 
   0  -4  17      137.70      149.64      6.03 o 
   1  -4  17      490.35      479.23      9.98 o 
   2  -4  17       54.39       53.82      4.01 o 
   3  -4  17        0.02        1.15      1.74 o 
   4  -4  17       13.05       13.55      2.70 o 
   5  -4  17        8.06        7.90      2.66 o 
  -6  -3  17       17.58       13.36      5.34 o 
  -5  -3  17       22.90       28.31      3.48 o 
  -4  -3  17       45.49       52.69      4.02 o 
  -3  -3  17        0.42       -0.33      1.61 o 
  -2  -3  17        0.10       -1.10      1.10 o 
  -1  -3  17       18.86       18.34      2.16 o 
   0  -3  17       80.26       71.67      3.26 o 
   1  -3  17      105.33      113.59      4.40 o 
   2  -3  17      108.76      107.39      4.96 o 
   3  -3  17        0.71        0.09      1.74 o 
   4  -3  17       18.08       21.32      3.24 o 
   5  -3  17       56.94       65.39      4.99 o 
  -6  -2  17        0.44       -0.38      3.44 o 
  -5  -2  17       22.02       17.56      4.58 o 
  -4  -2  17       19.00       14.47      2.55 o 
  -3  -2  17      138.68      125.99      3.79 o 
  -2  -2  17        7.77       10.76      1.55 o 
  -1  -2  17      332.86      318.81      5.70 o 
   0  -2  17      252.45      240.96      4.82 o 
   1  -2  17        3.58        4.20      1.20 o 
   2  -2  17      235.28      243.46      6.85 o 
   3  -2  17      187.69      179.92      6.19 o 
   4  -2  17        3.13        6.13      2.86 o 
   5  -2  17       50.44       54.41      4.59 o 
   6  -2  17       54.16       53.58      5.15 o 
  -6  -1  17       15.92        9.92      4.58 o 
  -5  -1  17       34.02       29.77      5.34 o 
  -4  -1  17        1.28       -0.57      2.10 o 
  -3  -1  17        5.62        3.82      2.48 o 
  -2  -1  17      254.71      251.39      4.88 o 
  -1  -1  17        0.67        1.06      1.28 o 
   0  -1  17       31.98       31.05      4.56 o 
   1  -1  17       21.43       23.55      1.88 o 
   2  -1  17       13.64       15.54      1.74 o 
   3  -1  17      119.27      109.30      5.73 o 
   4  -1  17        0.03        2.72      2.01 o 
   5  -1  17       59.75       54.57      5.15 o 
   6  -1  17        3.66       -1.15      2.16 o 
  -6   0  17       41.21       48.09      7.25 o 
  -5   0  17       31.20       23.28      5.34 o 
  -4   0  17      170.86      155.46      5.92 o 
  -3   0  17       64.47       67.87      4.02 o 
  -2   0  17       34.62       35.15      3.44 o 
  -1   0  17      118.40      117.40      4.56 o 
   0   0  17       40.25       40.91      3.88 o 
   1   0  17       27.57       28.73      2.01 o 
   2   0  17      279.47      271.14      8.60 o 
   3   0  17       20.89       22.97      2.82 o 
   4   0  17      150.67      171.65      7.06 o 
   5   0  17       75.77       94.67      7.44 o 
   6   0  17       18.30       22.52      5.34 o 
  -6   1  17        0.87       -0.38      3.05 o 
  -5   1  17      106.17      123.22      6.87 o 
  -4   1  17      174.21      172.38      6.46 o 
  -3   1  17      441.71      401.05      9.43 o 
  -2   1  17      894.26      824.03     14.17 o 
  -1   1  17      955.24      880.47     14.57 o 
   0   1  17       62.19       55.39      3.51 o 
   1   1  17      155.64      157.39      3.92 o 
   2   1  17      721.91      722.79      9.93 o 
   3   1  17        9.12        7.18      1.66 o 
   4   1  17       11.04       12.86      2.70 o 
   5   1  17       20.33       24.67      3.51 o 
  -6   2  17       61.18       71.37      8.02 o 
  -5   2  17        0.68       -0.10      2.01 o 
  -4   2  17       20.60       20.58      3.09 o 
  -3   2  17        1.76        3.44      1.89 o 
  -2   2  17       20.73       16.80      2.70 o 
  -1   2  17       27.69       27.77      3.63 o 
   0   2  17        0.10        1.38      1.74 o 
   1   2  17      101.35       87.79      4.32 o 
   2   2  17       21.23       19.66      2.66 o 
   3   2  17        0.13       -0.26      1.23 o 
   4   2  17        0.01       -0.88      1.74 o 
   5   2  17        0.89        2.29      3.05 o 
  -5   3  17        7.59        8.02      2.66 o 
  -4   3  17        0.18        2.94      1.83 o 
  -3   3  17       14.42       14.49      4.20 o 
  -2   3  17      121.99      128.47      5.53 o 
  -1   3  17      302.83      271.49      7.69 o 
   0   3  17      154.77      144.57      5.53 o 
   1   3  17       48.09       46.05      4.01 o 
   2   3  17       14.03       13.17      2.43 o 
   3   3  17        4.52        7.09      2.67 o 
   4   3  17      107.93      114.00      5.40 o 
  -5   4  17        9.78       16.20      4.01 o 
  -4   4  17        5.13        7.11      2.67 o 
  -3   4  17        9.91       12.64      2.82 o 
  -2   4  17        0.03        0.38      1.74 o 
  -1   4  17        3.18        4.77      2.16 o 
   0   4  17       34.00       23.51      6.68 o 
   1   4  17        3.57        1.61      1.74 o 
   2   4  17        7.55       10.30      2.28 o 
   3   4  17       10.16       13.05      2.66 o 
   4   4  17        2.62        0.38      2.67 o 
  -5   5  17       37.35       47.81      4.84 o 
  -4   5  17      100.65      108.98     13.93 o 
  -3   5  17        5.73        7.61      2.66 o 
  -2   5  17        6.44        8.02      2.38 o 
  -1   5  17       22.53       15.84      2.97 o 
   0   5  17        0.52        1.09      2.01 o 
   1   5  17       14.29       10.41      2.43 o 
   2   5  17        2.44        2.86      2.16 o 
   3   5  17       17.14       26.72      5.34 o 
   4   5  17       12.46       19.47      4.96 o 
  -4   6  17        7.56        5.95      2.66 o 
  -3   6  17       87.17      105.97      6.34 o 
  -2   6  17       38.58       45.20      4.45 o 
  -1   6  17       32.19       36.52      3.91 o 
   0   6  17        9.40        7.43      3.82 o 
   1   6  17       11.60       11.07      2.70 o 
   2   6  17       34.42       46.28      4.40 o 
   3   6  17      114.08      150.00     10.31 o 
  -3   7  17       23.31       24.05      3.91 o 
  -2   7  17       25.62       25.12      3.78 o 
  -1   7  17        8.58       15.42      3.82 o 
   0   7  17       14.78       18.30      3.37 o 
   1   7  17       34.86       40.58      4.45 o 
   2   7  17        0.02       -3.05      3.05 o 
  -1   8  17        0.33        1.23      4.39 o 
   0   8  17        5.82       10.31      4.20 o 
   0 -10  18        2.05        4.20      3.82 o 
  -2  -9  18       66.54       79.39      8.40 o 
  -1  -9  18       82.14       97.33      8.78 o 
   0  -9  18        3.11        0.00      3.05 o 
   1  -9  18        0.26        1.15      2.16 o 
   2  -9  18        0.11       -0.57      2.16 o 
  -3  -8  18      117.59      120.65      6.58 o 
  -2  -8  18        5.46        4.58      3.82 o 
  -1  -8  18       46.32       48.47      6.49 o 
   0  -8  18        2.08        3.19      2.28 o 
   1  -8  18       65.37       70.33      4.86 o 
   2  -8  18       47.13       49.56      6.68 o 
   3  -8  18       50.42       43.18      4.59 o 
  -4  -7  18       11.27       11.68      3.05 o 
  -3  -7  18        3.29        3.52      2.55 o 
  -2  -7  18       47.53       51.47      4.58 o 
  -1  -7  18        0.25       -0.38      2.67 o 
   0  -7  18        7.44        9.06      2.55 o 
   1  -7  18       16.98       23.00      3.24 o 
   2  -7  18        7.80        9.00      2.43 o 
   3  -7  18       11.00       10.18      2.70 o 
   4  -7  18        6.26        6.81      2.66 o 
  -5  -6  18        6.54       11.26      3.24 o 
  -4  -6  18        0.19        3.01      2.38 o 
  -3  -6  18        2.06        3.21      2.28 o 
  -2  -6  18      118.63      121.93      5.38 o 
  -1  -6  18        0.30        0.46      1.38 o 
   0  -6  18       15.36       20.42      2.97 o 
   1  -6  18       73.44       67.47      4.45 o 
   2  -6  18        5.56        7.84      2.28 o 
   3  -6  18        0.69        1.76      2.01 o 
   4  -6  18        0.22        0.02      4.39 o 
   5  -6  18       12.01       10.92      3.09 o 
  -5  -5  18        0.24       -0.57      2.16 o 
  -4  -5  18       66.22       69.65      4.99 o 
  -3  -5  18       35.12       36.59      3.64 o 
  -2  -5  18       83.47       89.76      4.77 o 
  -1  -5  18       96.87      106.51      3.80 o 
   0  -5  18      322.85      321.98      8.97 o 
   1  -5  18        0.73       -1.15      1.62 o 
   2  -5  18        7.97        7.44      2.16 o 
   3  -5  18       17.13       12.60      2.82 o 
   4  -5  18       43.49       39.71      4.39 o 
   5  -5  18        1.15        2.92      2.29 o 
  -5  -4  18       16.12       22.62      5.34 o 
  -4  -4  18       45.61       43.81      4.02 o 
  -3  -4  18        0.25        0.95      1.89 o 
  -2  -4  18        0.20        0.45      1.23 o 
  -1  -4  18        6.18        6.97      1.43 o 
   0  -4  18       29.34       27.16      2.01 o 
   1  -4  18       19.09       19.65      2.66 o 
   2  -4  18        0.49       -1.91      1.91 o 
   3  -4  18        3.88        4.73      2.01 o 
   4  -4  18       10.19       16.87      3.24 o 
   5  -4  18        1.37       -0.23      2.29 o 
  -6  -3  18       63.05       73.28      8.78 o 
  -5  -3  18       67.58       70.23      7.63 o 
  -4  -3  18        6.97        7.03      2.28 o 
  -3  -3  18        0.13        1.91      1.29 o 
  -2  -3  18       61.90       55.69      4.15 o 
  -1  -3  18       14.33       14.22      3.82 o 
   0  -3  18        5.88        5.13      1.29 o 
   1  -3  18       13.24        9.38      2.01 o 
   2  -3  18      195.11      201.40      6.46 o 
   3  -3  18       37.28       35.53      3.64 o 
   4  -3  18       37.63       36.65      3.75 o 
   5  -3  18        4.13        0.57      2.16 o 
  -6  -2  18        4.93        2.67      3.82 o 
  -5  -2  18       38.67       40.46      6.11 o 
  -4  -2  18       92.50       75.57      6.87 o 
  -3  -2  18       31.28       21.67      2.10 o 
  -2  -2  18        2.91        5.06      1.38 o 
  -1  -2  18      363.49      355.66      6.21 o 
   0  -2  18        8.53        9.76      1.57 o 
   1  -2  18        1.80        2.63      1.20 o 
   2  -2  18       36.85       33.58      3.03 o 
   3  -2  18        4.51        1.53      1.74 o 
   4  -2  18      404.46      408.87     10.52 o 
   5  -2  18      169.96      173.99      7.42 o 
  -6  -1  18        6.47        0.76      3.44 o 
  -5  -1  18       12.03       14.12      4.20 o 
  -4  -1  18        0.01       -0.44      1.74 o 
  -3  -1  18       90.39       80.07      4.29 o 
  -2  -1  18      266.52      244.57      6.88 o 
  -1  -1  18        9.61        6.90      1.38 o 
   0  -1  18      216.08      212.56      4.53 o 
   1  -1  18      133.68      135.55      3.76 o 
   2  -1  18       78.04       74.19      7.25 o 
   3  -1  18        2.28        1.96      1.83 o 
   4  -1  18        0.29        0.10      2.01 o 
   5  -1  18        0.02        1.91      2.16 o 
  -6   0  18        8.28        6.11      3.82 o 
  -5   0  18       47.49       51.91      6.49 o 
  -4   0  18      129.88      128.30      5.49 o 
  -3   0  18       17.41       16.06      2.55 o 
  -2   0  18      102.73       93.16      4.45 o 
  -1   0  18        0.30        2.10      2.10 o 
   0   0  18      104.95      105.84      4.29 o 
   1   0  18      218.27      217.95      4.76 o 
   2   0  18       67.07       63.67      2.86 o 
   3   0  18        8.20        9.24      2.28 o 
   4   0  18        0.14       -3.20      4.39 o 
   5   0  18       79.85      100.40      7.44 o 
  -6   1  18        0.69       -1.53      3.05 o 
  -5   1  18        2.84        3.63      2.16 o 
  -4   1  18        0.35        0.88      3.44 o 
  -3   1  18       34.79       31.91      3.24 o 
  -2   1  18      237.95      216.14      6.61 o 
  -1   1  18      428.16      427.41      9.43 o 
   0   1  18      167.31      177.08      5.92 o 
   1   1  18      336.07      310.41      7.93 o 
   2   1  18       14.58       15.08      1.78 o 
   3   1  18        0.31        0.86      1.38 o 
   4   1  18        0.00        0.57      1.89 o 
   5   1  18        4.80       11.22      2.82 o 
  -6   2  18       73.24       94.28      8.78 o 
  -5   2  18        3.89        3.66      2.28 o 
  -4   2  18      182.52      182.94      9.54 o 
  -3   2  18       70.85       69.69      9.73 o 
  -2   2  18      213.72      196.95      8.02 o 
  -1   2  18      186.48      160.73      5.80 o 
   0   2  18       16.75       23.52      4.96 o 
   1   2  18      226.11      184.91      6.19 o 
   2   2  18      318.26      291.67     25.00 o 
   3   2  18        1.07       -1.15      1.15 o 
   4   2  18      165.31      197.68     19.08 o 
  -5   3  18        2.28        3.94      2.38 o 
  -4   3  18       45.50       51.52      4.45 o 
  -3   3  18       38.30       40.03      3.91 o 
  -2   3  18       36.97       32.39      3.51 o 
  -1   3  18       68.18       52.27      3.91 o 
   0   3  18        0.53        0.76      1.62 o 
   1   3  18        2.73        1.34      3.24 o 
   2   3  18        1.26        2.10      2.48 o 
   3   3  18       19.29       14.35      2.67 o 
   4   3  18        3.72        5.89      3.63 o 
  -5   4  18       53.14       67.84      5.53 o 
  -4   4  18       10.61       11.17      2.93 o 
  -3   4  18       15.11       18.38      3.21 o 
  -2   4  18        4.77        4.76      3.05 o 
  -1   4  18       87.07       82.58      4.99 o 
   0   4  18        0.27        1.98      2.01 o 
   1   4  18       25.11       20.67      2.97 o 
   2   4  18        2.54        2.53      4.20 o 
   3   4  18        5.25        6.68      2.43 o 
   4   4  18       17.48       27.10      5.34 o 
  -4   5  18        0.46       -0.13      2.28 o 
  -3   5  18        1.55        0.38      3.82 o 
  -2   5  18        0.10        0.35      1.74 o 
  -1   5  18        1.71        0.57      1.89 o 
   0   5  18        6.21        2.86      3.63 o 
   1   5  18       19.37       17.31      2.97 o 
   2   5  18       11.17       17.08      3.21 o 
   3   5  18      100.09      126.34      9.16 o 
   4   5  18       15.03       15.27      4.58 o 
  -4   6  18        5.01        5.92      6.11 o 
  -3   6  18        1.07        5.55      2.66 o 
  -2   6  18        1.13       -1.53      4.01 o 
  -1   6  18        0.45        0.64      2.48 o 
   0   6  18        0.10        1.15      1.89 o 
   1   6  18       41.90       54.76      4.72 o 
   2   6  18        0.96       -0.48      4.39 o 
   3   6  18       10.42        8.02      4.20 o 
  -2   7  18       81.82       91.43      6.21 o 
  -1   7  18        8.59        6.87      3.82 o 
   0   7  18       28.58       21.61      7.25 o 
   1   7  18        0.04        0.18      2.01 o 
   2   7  18        0.00       -3.05      3.44 o 
  -2  -9  19       75.62       82.06      8.40 o 
  -1  -9  19      132.47      155.34     10.31 o 
   0  -9  19        2.59        1.91      3.44 o 
   1  -9  19        5.29        7.37      2.67 o 
   2  -9  19       29.84       24.14      4.77 o 
  -3  -8  19       67.15       69.08      8.02 o 
  -2  -8  19       58.99       56.11      7.25 o 
  -1  -8  19        0.07        4.96      3.44 o 
   0  -8  19       14.30       16.69      3.09 o 
   1  -8  19        1.93        2.65      2.11 o 
   2  -8  19       10.14        8.93      2.66 o 
   3  -8  19        0.25       -2.01      2.01 o 
  -4  -7  19        2.85        5.78      6.30 o 
  -3  -7  19        6.49        6.37      2.66 o 
  -2  -7  19       69.56       65.26      4.72 o 
  -1  -7  19        5.21        4.20      3.44 o 
   0  -7  19        4.10        4.36      2.28 o 
   1  -7  19        2.30        2.54      2.01 o 
   2  -7  19       15.94       15.65      2.97 o 
   3  -7  19        4.09        3.21      2.55 o 
   4  -7  19        7.23        9.85      2.93 o 
  -4  -6  19        0.71       -1.34      2.16 o 
  -3  -6  19        4.90        2.56      2.28 o 
  -2  -6  19       11.31       14.85      3.24 o 
  -1  -6  19      105.63      100.03      5.53 o 
   0  -6  19      203.58      202.14      6.88 o 
   1  -6  19       40.77       44.11      4.20 o 
   2  -6  19      143.37      131.26      6.03 o 
   3  -6  19        0.71       -1.31      1.83 o 
   4  -6  19        8.79        6.97      5.53 o 
  -5  -5  19       21.32       28.05      4.05 o 
  -4  -5  19       64.05       53.80      4.72 o 
  -3  -5  19       30.72       28.57      3.37 o 
  -2  -5  19        4.68        5.92      2.16 o 
  -1  -5  19        0.33       -0.53      1.29 o 
   0  -5  19        0.93        1.85      1.83 o 
   1  -5  19       25.27       22.14      4.20 o 
   2  -5  19       31.91       30.22      3.37 o 
   3  -5  19       25.82       25.15      4.20 o 
   4  -5  19        0.88       -0.19      1.89 o 
   5  -5  19        9.07       10.45      3.09 o 
  -5  -4  19        5.37        4.18      2.55 o 
  -4  -4  19       24.21       29.33      3.51 o 
  -3  -4  19        0.02        0.95      1.89 o 
  -2  -4  19       45.17       45.89      2.79 o 
  -1  -4  19        1.00        2.48      1.38 o 
   0  -4  19      340.41      342.93     12.40 o 
   1  -4  19       66.37       64.45      5.53 o 
   2  -4  19        3.27        2.88      2.01 o 
   3  -4  19       43.83       43.93      4.02 o 
   4  -4  19       26.90       25.57      4.96 o 
   5  -4  19        8.91       11.17      3.09 o 
  -5  -3  19       34.61       41.22      6.49 o 
  -4  -3  19       13.67       13.07      3.05 o 
  -3  -3  19        2.60        2.20      1.51 o 
  -2  -3  19       17.16       18.18      1.96 o 
  -1  -3  19       30.04       29.32      2.18 o 
   0  -3  19        0.37       -0.40      1.16 o 
   1  -3  19       43.71       45.14      4.01 o 
   2  -3  19        1.36        0.82      1.74 o 
   3  -3  19       15.68       11.46      2.43 o 
   4  -3  19       31.97       34.12      3.78 o 
   5  -3  19        1.90        1.34      2.48 o 
  -6  -2  19       30.14       49.62      7.63 o 
  -5  -2  19       13.61       12.21      4.58 o 
  -4  -2  19       67.83       51.91      6.49 o 
  -3  -2  19      296.21      263.30      8.02 o 
  -2  -2  19      108.67      105.69      3.48 o 
  -1  -2  19      440.72      415.13      6.93 o 
   0  -2  19        3.51        3.38      1.23 o 
   1  -2  19       56.64       59.43      3.21 o 
   2  -2  19        3.24        3.88      1.74 o 
   3  -2  19      234.91      245.93      7.66 o 
   4  -2  19      189.39      192.65      7.27 o 
   5  -2  19      180.20      176.72      7.54 o 
  -6  -1  19       66.23       90.08      9.54 o 
  -5  -1  19        6.49       -0.76      3.44 o 
  -4  -1  19       27.28       25.68      3.30 o 
  -3  -1  19        2.93        1.70      1.74 o 
  -2  -1  19      265.22      245.59      8.97 o 
  -1  -1  19      418.09      401.83      8.89 o 
   0  -1  19      254.78      253.30      7.25 o 
   1  -1  19       58.22       58.07      3.79 o 
   2  -1  19      152.42      155.73      5.59 o 
   3  -1  19      130.12      138.95      5.76 o 
   4  -1  19        0.60       -0.84      1.91 o 
   5  -1  19      102.44      105.45      9.54 o 
  -6   0  19       23.43       30.92      5.73 o 
  -5   0  19       39.70       59.54      6.87 o 
  -4   0  19        5.49        3.05      2.01 o 
  -3   0  19        7.12        6.92      2.10 o 
  -2   0  19       36.89       39.12      3.51 o 
  -1   0  19      100.13       96.62      4.96 o 
   0   0  19       96.89       89.27      4.29 o 
   1   0  19       29.17       33.38      2.21 o 
   2   0  19      197.96      193.75      4.87 o 
   3   0  19        0.88        1.36      2.48 o 
   4   0  19        5.26        2.78      2.28 o 
   5   0  19        6.66       13.35      4.01 o 
  -5   1  19       10.72        5.61      2.28 o 
  -4   1  19      149.70      156.09      6.34 o 
  -3   1  19       46.59       53.61      4.18 o 
  -2   1  19      296.07      284.28      7.96 o 
  -1   1  19       16.92       17.51      3.44 o 
   0   1  19      350.73      336.73      8.35 o 
   1   1  19      174.96      183.65      6.19 o 
   2   1  19       58.72       49.73      3.75 o 
   3   1  19        4.46        4.71      2.01 o 
   4   1  19       39.01       49.44      4.29 o 
   5   1  19        1.01        0.29      2.28 o 
  -5   2  19       14.04       18.50      3.37 o 
  -4   2  19        0.37       -1.15      1.83 o 
  -3   2  19        0.94       -0.06      1.74 o 
  -2   2  19       12.57       10.65      4.77 o 
  -1   2  19       17.80       25.77      4.39 o 
   0   2  19       17.37       11.26      2.43 o 
   1   2  19       64.31       56.52      3.91 o 
   2   2  19       25.75       17.39      2.70 o 
   3   2  19        1.66        1.72      1.89 o 
   4   2  19        0.00       -1.53      2.67 o 
   5   2  19        7.28        5.34      3.44 o 
  -5   3  19       14.45       12.04      2.82 o 
  -4   3  19        7.23       15.52      3.44 o 
  -3   3  19       40.42       39.17      4.05 o 
  -2   3  19        1.43        0.57      1.89 o 
  -1   3  19       57.56       44.21     10.88 o 
   0   3  19        1.15       -0.38      1.89 o 
   1   3  19        2.78        2.89      2.48 o 
   2   3  19       30.18       27.05      4.20 o 
   3   3  19        1.87        0.00      1.89 o 
  -5   4  19        0.32        1.36      2.38 o 
  -4   4  19        4.90        8.23      2.82 o 
  -3   4  19        2.96        9.09      2.55 o 
  -2   4  19       84.33       92.76      5.67 o 
  -1   4  19       14.46       14.13      8.78 o 
   0   4  19       24.56       27.58      5.53 o 
   1   4  19       18.61       18.76      7.63 o 
   2   4  19        1.07       -0.31      2.01 o 
   3   4  19        2.11        5.34      2.43 o 
   4   4  19       30.21       34.73      5.73 o 
  -4   5  19       25.11       32.55      4.40 o 
  -3   5  19       16.19       17.61      3.37 o 
  -2   5  19        0.68       -0.95      1.89 o 
  -1   5  19       13.72       21.23      3.24 o 
   0   5  19        1.26        3.52      3.82 o 
   1   5  19        3.89        2.96      3.82 o 
   2   5  19      165.92      185.89      7.27 o 
   3   5  19       97.64      125.96      9.16 o 
  -3   6  19      179.32      189.11      8.08 o 
  -2   6  19      234.30      262.66     12.79 o 
  -1   6  19       24.19       28.44      3.78 o 
   0   6  19        0.88        6.11      2.70 o 
   1   6  19       17.79       18.70      4.58 o 
   2   6  19        0.01        1.82      2.38 o 
  -2   7  19        0.65        3.32      2.66 o 
  -1   7  19       14.25       10.47      3.09 o 
   0   7  19        4.47        4.74      2.75 o 
   1   7  19       35.56       45.43      4.86 o 
  -1  -9  20        7.69       15.27      4.96 o 
   0  -9  20        0.40       -0.76      2.67 o 
   1  -9  20       32.87       42.00      4.59 o 
  -3  -8  20       41.43       29.01      6.11 o 
  -2  -8  20       67.42       61.45      7.25 o 
  -1  -8  20       67.53       78.63      7.63 o 
   0  -8  20        1.70        1.53      2.16 o 
   1  -8  20        0.02       -2.01      2.01 o 
   2  -8  20        0.00        1.65      2.11 o 
   3  -8  20        0.14       -1.44      2.28 o 
  -4  -7  20        4.05        4.06      3.24 o 
  -3  -7  20        4.87        6.87      2.70 o 
  -2  -7  20        0.06        3.44      3.05 o 
  -1  -7  20        0.02        0.38      2.67 o 
   0  -7  20        1.53       -0.05      2.01 o 
   1  -7  20       38.21       33.74      3.91 o 
   2  -7  20        4.22        6.40      2.38 o 
   3  -7  20       10.21        8.00      2.66 o 
  -4  -6  20       12.44       20.65      3.64 o 
  -3  -6  20       67.89       70.46      5.13 o 
  -2  -6  20        0.22       -0.38      2.86 o 
  -1  -6  20        9.80       15.37      2.55 o 
   0  -6  20       72.77       69.73      4.45 o 
   1  -6  20        0.13        0.38      1.91 o 
   2  -6  20        2.00        3.35      2.28 o 
   3  -6  20        1.46        2.05      2.11 o 
   4  -6  20        1.09       -1.50      2.01 o 
  -5  -5  20      245.27      276.36      9.43 o 
  -4  -5  20        0.24       -2.01      2.01 o 
  -3  -5  20       26.88       26.04      3.51 o 
  -2  -5  20        2.69        3.69      2.01 o 
  -1  -5  20        5.07        6.33      1.68 o 
   0  -5  20       35.45       33.45      3.37 o 
   1  -5  20        4.15        5.66      3.63 o 
   2  -5  20        6.55        6.79      2.38 o 
   3  -5  20       89.80       86.71      5.38 o 
   4  -5  20        0.47        0.00      2.38 o 
  -5  -4  20        6.99        4.20      3.82 o 
  -4  -4  20       23.34       24.81      3.37 o 
  -3  -4  20       19.65       18.56      2.97 o 
  -2  -4  20        2.08        3.23      1.38 o 
  -1  -4  20       68.93       66.64      3.07 o 
   0  -4  20       55.44       58.01      4.39 o 
   1  -4  20       18.32       22.03      2.75 o 
   2  -4  20        3.93        5.52      2.28 o 
   3  -4  20        2.92        5.66      2.28 o 
   4  -4  20        3.91        4.98      2.28 o 
   5  -4  20      114.70      105.51      6.48 o 
  -5  -3  20       26.80       36.64      6.49 o 
  -4  -3  20        3.10       -1.91      2.29 o 
  -3  -3  20       11.53       11.10      2.06 o 
  -2  -3  20        1.51        1.65      1.32 o 
  -1  -3  20       34.72       31.75      2.33 o 
   0  -3  20       62.25       61.32      2.82 o 
   1  -3  20       10.27       13.17      3.63 o 
   2  -3  20       25.43       22.56      3.03 o 
   3  -3  20        2.63        8.78      2.43 o 
   4  -3  20       60.41       51.74      4.45 o 
   5  -3  20       14.40       12.28      3.24 o 
  -5  -2  20       49.31       58.40      7.63 o 
  -4  -2  20       43.30       37.40      5.73 o 
  -3  -2  20       42.33       48.61      3.75 o 
  -2  -2  20        6.47        5.53      1.89 o 
  -1  -2  20       35.82       39.12      2.45 o 
   0  -2  20        3.35        4.42      1.40 o 
   1  -2  20      111.91      119.23      4.94 o 
   2  -2  20        5.30        6.66      2.11 o 
   3  -2  20        9.60       11.40      2.66 o 
   4  -2  20       55.24       60.48      4.84 o 
   5  -2  20       46.34       47.65      4.86 o 
  -5  -1  20        0.02       -1.91      3.05 o 
  -4  -1  20       24.12       27.33      3.37 o 
  -3  -1  20       47.73       44.09      3.75 o 
  -2  -1  20       40.75       37.50      3.24 o 
  -1  -1  20      236.79      216.58     10.88 o 
   0  -1  20      144.72      149.51      5.49 o 
   1  -1  20       13.91       10.70      1.89 o 
   2  -1  20       28.11       31.12      3.03 o 
   3  -1  20        5.71        5.53      4.58 o 
   4  -1  20        3.23        4.96      2.38 o 
   5  -1  20       33.78       42.15      4.72 o 
  -5   0  20        7.27        4.58      3.44 o 
  -4   0  20      334.16      316.60      9.01 o 
  -3   0  20        8.83        9.60      2.43 o 
  -2   0  20       24.45       23.82      2.97 o 
  -1   0  20      349.77      358.93      8.77 o 
   0   0  20      749.48      707.01     12.92 o 
   1   0  20      188.96      173.33      5.92 o 
   2   0  20        0.54        0.91      1.23 o 
   3   0  20       55.34       57.54      7.63 o 
   4   0  20       16.43       23.42      3.37 o 
   5   0  20       58.38       78.26      6.30 o 
  -5   1  20        0.00       -1.59      4.39 o 
  -4   1  20        7.19        8.14      2.55 o 
  -3   1  20       11.86       10.27      2.55 o 
  -2   1  20        2.20        1.53      1.89 o 
  -1   1  20       73.73       72.72      4.32 o 
   0   1  20      107.78       95.29      4.72 o 
   1   1  20        0.15        1.64      1.91 o 
   2   1  20        7.24        6.90      2.01 o 
   3   1  20        0.65        1.15      3.05 o 
   4   1  20        1.42        1.00      4.39 o 
   5   1  20        1.06        1.53      2.28 o 
  -5   2  20        0.00       -0.20      2.01 o 
  -4   2  20        1.02        1.42      2.01 o 
  -3   2  20        0.48        2.48      1.89 o 
  -2   2  20       72.22       74.00      4.72 o 
  -1   2  20      177.98      149.51     14.50 o 
   0   2  20       38.17       29.68      3.24 o 
   1   2  20       43.99       31.15      3.63 o 
   2   2  20       86.73       76.12      4.56 o 
   3   2  20       29.96       29.37      4.01 o 
   4   2  20       46.38       54.96      6.49 o 
  -5   3  20       10.83       12.50      4.20 o 
  -4   3  20       91.92      109.28      6.07 o 
  -3   3  20       27.14       26.58      3.64 o 
  -2   3  20        1.35        4.96      2.38 o 
  -1   3  20        0.16        2.44      2.01 o 
   0   3  20        1.04        0.00      1.89 o 
   1   3  20        9.14        7.59      2.28 o 
   2   3  20       19.69       25.05      3.24 o 
   3   3  20        9.27        7.25      2.43 o 
  -4   4  20        6.64        7.02      2.66 o 
  -3   4  20        1.76       -0.08      2.01 o 
  -2   4  20        9.75       10.40      4.20 o 
  -1   4  20       20.27       23.20      4.39 o 
   0   4  20        0.28        1.34      2.16 o 
   1   4  20        0.77       -1.31      1.83 o 
   2   4  20       14.30       10.60      2.70 o 
   3   4  20       37.48       46.81      9.54 o 
  -4   5  20        8.06        5.90      2.93 o 
  -3   5  20        1.45       -1.41      2.11 o 
  -2   5  20       16.07       21.21      7.63 o 
  -1   5  20       27.32       39.47      8.97 o 
   0   5  20        0.05        1.72      4.58 o 
   1   5  20        1.53        5.15      2.43 o 
   2   5  20        1.14        1.10      2.11 o 
   3   5  20        3.01        2.67      3.44 o 
  -3   6  20       66.74       75.50     12.02 o 
  -2   6  20       44.91       51.30      4.99 o 
  -1   6  20       11.19       15.29      3.09 o 
   0   6  20       20.02       28.42      3.91 o 
   1   6  20       62.14       66.39      8.59 o 
   2   6  20       36.47       39.82      4.45 o 
  -1  -9  21        0.16        1.15      3.82 o 
   0  -9  21        0.55        2.29      3.44 o 
   1  -9  21       22.21       27.50      4.05 o 
  -2  -8  21        0.94       10.31      4.20 o 
  -1  -8  21        0.01        1.91      3.05 o 
   0  -8  21       27.69       26.13      3.64 o 
   1  -8  21       83.95       78.78      5.53 o 
   2  -8  21      103.89      106.22      6.34 o 
  -3  -7  21       46.81       60.54      5.11 o 
  -2  -7  21        0.03       -1.91      3.05 o 
  -1  -7  21       27.44       35.88      5.73 o 
   0  -7  21        6.04        6.81      2.55 o 
   1  -7  21        0.06        4.02      2.28 o 
   2  -7  21        9.07       10.44      2.93 o 
   3  -7  21        5.70        4.78      2.47 o 
  -4  -6  21       14.18       16.76      4.39 o 
  -3  -6  21        4.18        5.15      2.48 o 
  -2  -6  21        9.90        5.48      2.28 o 
  -1  -6  21       13.33       15.44      2.82 o 
   0  -6  21       12.76       12.67      2.66 o 
   1  -6  21      245.86      252.56      8.08 o 
   2  -6  21        6.10        6.20      2.28 o 
   3  -6  21        2.06       -1.06      2.29 o 
   4  -6  21       16.79       15.46      3.82 o 
  -4  -5  21       48.26       50.73      4.72 o 
  -3  -5  21        0.19        1.55      2.11 o 
  -2  -5  21        1.71        2.10      1.89 o 
  -1  -5  21        6.32        4.01      2.10 o 
   0  -5  21       21.09       19.21      2.82 o 
   1  -5  21       11.06       12.43      2.66 o 
   2  -5  21       73.41       81.97      5.15 o 
   3  -5  21       20.77       16.61      3.44 o 
   4  -5  21        7.89        8.40      2.97 o 
  -5  -4  21       54.95       75.57      8.40 o 
  -4  -4  21        0.45        0.00      3.05 o 
  -3  -4  21       15.45       15.92      2.82 o 
  -2  -4  21       42.45       44.58      2.86 o 
  -1  -4  21       38.25       35.97      2.55 o 
   0  -4  21      110.52      109.27      6.11 o 
   1  -4  21       16.06       14.73      2.47 o 
   2  -4  21       63.35       62.62      4.58 o 
   3  -4  21      156.92      143.50      6.46 o 
   4  -4  21        1.28        3.63      2.43 o 
  -5  -3  21       46.25       47.71      7.25 o 
  -4  -3  21        2.60       -1.15      3.05 o 
  -3  -3  21       56.22       51.15      6.11 o 
  -2  -3  21      118.80      121.93      4.02 o 
  -1  -3  21       34.69       34.57      3.92 o 
   0  -3  21       37.33       36.02      3.21 o 
   1  -3  21       44.79       50.20      5.92 o 
   2  -3  21        4.33        4.20      2.11 o 
   3  -3  21      153.72      156.83      6.58 o 
   4  -3  21        7.13        7.49      2.55 o 
   5  -3  21        1.86       -4.08      6.30 o 
  -5  -2  21        2.03        6.87      4.20 o 
  -4  -2  21       12.53       11.07      3.82 o 
  -3  -2  21        1.84        0.50      1.74 o 
  -2  -2  21       16.53       19.67      2.70 o 
  -1  -2  21        9.54       10.48      2.28 o 
   0  -2  21       10.99       13.98      1.74 o 
   1  -2  21        0.12       -0.70      1.55 o 
   2  -2  21       13.09       15.31      2.66 o 
   3  -2  21       24.71       22.95      3.30 o 
   4  -2  21       38.89       47.63      4.45 o 
   5  -2  21       92.53      105.54      6.34 o 
  -5  -1  21       58.84       57.25      7.25 o 
  -4  -1  21      123.28      133.88      6.03 o 
  -3  -1  21       52.03       46.90      3.91 o 
  -2  -1  21       37.00       30.49      3.37 o 
  -1  -1  21      894.48      834.46     14.42 o 
   0  -1  21      675.32      662.14     20.42 o 
   1  -1  21       14.10       15.88      2.30 o 
   2  -1  21       62.83       62.40      8.02 o 
   3  -1  21        6.71        6.80      2.28 o 
   4  -1  21        1.15       -0.25      3.82 o 
   5  -1  21       39.92       47.92      4.84 o 
  -5   0  21       53.81       74.43      8.02 o 
  -4   0  21        0.09       -1.04      2.01 o 
  -3   0  21        0.87        0.76      1.89 o 
  -2   0  21        4.18        5.34      2.16 o 
  -1   0  21        0.29       -1.15      1.62 o 
   0   0  21        5.57        7.75      2.11 o 
   1   0  21       22.73       20.38      3.44 o 
   2   0  21       34.80       20.23      4.58 o 
   3   0  21       26.48       26.24      4.20 o 
   4   0  21        0.23       -0.13      2.01 o 
   5   0  21       10.24       10.62      3.44 o 
  -5   1  21       55.03       62.21      7.63 o 
  -4   1  21        1.34       -0.38      1.83 o 
  -3   1  21        1.26        1.91      2.86 o 
  -2   1  21       63.49       64.59      4.96 o 
  -1   1  21      215.03      190.96      6.73 o 
   0   1  21       34.58       39.12      3.75 o 
   1   1  21        0.54        0.22      1.83 o 
   2   1  21       13.91       15.10      2.70 o 
   3   1  21        4.03        0.76      3.44 o 
   4   1  21       20.94       26.72      5.73 o 
  -5   2  21        3.33        8.21      2.97 o 
  -4   2  21        3.83        6.91      3.05 o 
  -3   2  21        0.85        1.15      2.16 o 
  -2   2  21        4.14        4.74      2.28 o 
  -1   2  21       84.21       86.44      6.87 o 
   0   2  21        0.10        1.36      2.48 o 
   1   2  21       26.28       20.39      3.09 o 
   2   2  21        1.51        5.30      2.28 o 
   3   2  21        2.86        3.82      3.44 o 
   4   2  21        3.41        5.34      3.82 o 
  -4   3  21       71.34       88.37      5.94 o 
  -3   3  21       85.63       87.78      5.67 o 
  -2   3  21        1.08        1.19      2.28 o 
  -1   3  21        1.27        0.59      2.01 o 
   0   3  21       20.12       19.63      3.09 o 
   1   3  21        2.43        0.62      1.91 o 
   2   3  21        2.49        5.25      2.28 o 
   3   3  21       26.96       37.79      9.16 o 
  -4   4  21        3.29        3.84      2.55 o 
  -3   4  21      120.78      147.66      6.88 o 
  -2   4  21        7.26        7.63      2.75 o 
  -1   4  21      109.08      133.63      6.49 o 
   0   4  21        1.37        0.46      2.01 o 
   1   4  21       37.28       56.26      4.59 o 
   2   4  21        1.60        2.67      3.24 o 
   3   4  21       31.51       45.23      4.45 o 
  -3   5  21        4.70        5.16      2.55 o 
  -2   5  21        7.67        6.11      2.70 o 
  -1   5  21        7.65        3.07      2.55 o 
   0   5  21       51.31       56.08      4.99 o 
   1   5  21       11.85       12.23      2.97 o 
   2   5  21       11.04       10.88      2.97 o 
  -2   6  21        7.31        9.16      2.97 o 
  -1   6  21        1.37        2.61      2.55 o 
   0   6  21       19.52       16.78      3.51 o 
   1   6  21       78.87      109.04      6.46 o 
  -2  -8  22       77.54       82.06      8.40 o 
  -1  -8  22        5.33        9.54      4.58 o 
   0  -8  22        7.91        8.40      3.82 o 
   1  -8  22       72.18       73.62      5.53 o 
   2  -8  22       13.06        7.69      2.75 o 
  -3  -7  22        8.99        9.35      2.97 o 
  -2  -7  22       61.96       78.25      8.02 o 
  -1  -7  22      118.98      114.12      8.40 o 
   0  -7  22       96.70       97.42      9.54 o 
   1  -7  22        0.02        0.89      2.01 o 
   2  -7  22        9.05       10.67      3.05 o 
   3  -7  22        2.35        0.92      2.47 o 
  -4  -6  22        6.08        5.53      2.86 o 
  -3  -6  22        9.70       12.20      3.09 o 
  -2  -6  22        0.93        2.29      3.05 o 
  -1  -6  22        9.76       14.00      2.97 o 
   0  -6  22       11.36       19.07      3.09 o 
   1  -6  22        1.33        0.76      2.01 o 
   2  -6  22        7.98        7.03      2.86 o 
   3  -6  22        0.04        0.05      2.11 o 
  -4  -5  22       26.90       33.14      7.82 o 
  -3  -5  22        6.15       11.12      2.66 o 
  -2  -5  22        1.08       -1.00      1.74 o 
  -1  -5  22        1.01        1.74      3.82 o 
   0  -5  22       39.66       40.66      3.75 o 
   1  -5  22       23.64       22.14      3.21 o 
   2  -5  22       22.27       19.62      3.21 o 
   3  -5  22       28.35       18.92      3.37 o 
   4  -5  22       12.60        9.92      2.97 o 
  -4  -4  22       35.49       34.73      6.11 o 
  -3  -4  22      114.13      116.79      8.02 o 
  -2  -4  22        0.45        0.88      1.46 o 
  -1  -4  22       52.97       53.89      2.99 o 
   0  -4  22       15.39       15.07      2.66 o 
   1  -4  22        7.19       12.61      2.55 o 
   2  -4  22        5.94        5.46      2.28 o 
   3  -4  22        0.01       -1.65      2.01 o 
   4  -4  22      108.18      110.13     12.79 o 
  -5  -3  22        3.28       11.45      4.58 o 
  -4  -3  22        5.22        2.29      3.44 o 
  -3  -3  22       69.33       66.41      6.87 o 
  -2  -3  22      238.35      226.28      7.02 o 
  -1  -3  22       14.15       14.13      1.90 o 
   0  -3  22      146.06      146.50      5.41 o 
   1  -3  22       85.23       81.70      6.11 o 
   2  -3  22       19.46       19.92      2.93 o 
   3  -3  22        0.22        0.23      2.67 o 
   4  -3  22        2.99        2.86      3.24 o 
  -5  -2  22       29.64       40.84      6.87 o 
  -4  -2  22       34.12       41.60      6.11 o 
  -3  -2  22       67.07       64.19      5.34 o 
  -2  -2  22        2.22        3.33      2.01 o 
  -1  -2  22       82.26       89.32      4.77 o 
   0  -2  22        3.10        1.00      1.74 o 
   1  -2  22        7.73        8.64      2.19 o 
   2  -2  22        1.26        0.11      1.83 o 
   3  -2  22        5.27       10.35      2.66 o 
   4  -2  22        3.61        4.06      2.66 o 
  -5  -1  22        9.72        8.02      4.20 o 
  -4  -1  22        1.37       -1.53      2.67 o 
  -3  -1  22        1.46       -0.70      3.05 o 
  -2  -1  22        7.28        4.66      2.01 o 
  -1  -1  22      164.60      175.45      9.35 o 
   0  -1  22      243.64      254.27      7.33 o 
   1  -1  22      238.93      228.63     11.07 o 
   2  -1  22       13.46       14.31      3.44 o 
   3  -1  22        0.47       -0.05      1.83 o 
   4  -1  22        0.14       -0.57      3.63 o 
  -5   0  22      227.16      246.19     12.98 o 
  -4   0  22       57.98       52.47      4.40 o 
  -3   0  22       31.24       33.49      3.78 o 
  -2   0  22       19.73       15.23      2.82 o 
  -1   0  22       74.58       75.78      6.11 o 
   0   0  22       74.49       73.87      4.56 o 
   1   0  22      292.72      275.68     11.45 o 
   2   0  22       98.74       83.59      7.25 o 
   3   0  22        3.44        3.44      3.82 o 
   4   0  22        6.82        6.49      4.58 o 
  -5   1  22        1.68        7.25      3.82 o 
  -4   1  22       14.96       18.68      3.37 o 
  -3   1  22       62.34       67.05      4.86 o 
  -2   1  22        4.22        4.07      2.86 o 
  -1   1  22       19.92       15.81      2.82 o 
   0   1  22       26.70       34.98      3.48 o 
   1   1  22        3.11        3.21      2.01 o 
   2   1  22        2.21        6.83      2.48 o 
   3   1  22        1.01       -3.05      3.05 o 
   4   1  22        7.85        7.25      3.82 o 
  -4   2  22       28.82       31.32      4.05 o 
  -3   2  22        3.02        1.26      3.63 o 
  -2   2  22        2.75        0.94      2.01 o 
  -1   2  22       49.73       44.81      4.18 o 
   0   2  22       25.26       25.63      3.24 o 
   1   2  22       10.05        9.95      3.05 o 
   2   2  22        2.79        3.82      2.01 o 
   3   2  22       42.05       38.55      6.11 o 
   4   2  22        6.79       11.07      4.20 o 
  -4   3  22       12.28       15.35      6.49 o 
  -3   3  22        4.86        5.73      2.70 o 
  -2   3  22       17.97       16.23      3.24 o 
  -1   3  22        8.86       12.23      2.70 o 
   0   3  22       20.53       24.78      3.37 o 
   1   3  22        1.64        0.99      2.01 o 
   2   3  22        3.61        3.44      2.28 o 
   3   3  22       32.54       43.70      4.32 o 
  -3   4  22       10.32        9.34      3.03 o 
  -2   4  22       13.52       17.84      3.48 o 
  -1   4  22       14.19       23.13      3.51 o 
   0   4  22        2.04        2.48      2.43 o 
   1   4  22       86.90      109.83      5.94 o 
   2   4  22        8.68        9.89      2.82 o 
   3   4  22        0.13       -1.73      2.01 o 
  -3   5  22        0.53       -0.96      2.48 o 
  -2   5  22       23.17       20.47      3.64 o 
  -1   5  22       31.48       30.31      4.96 o 
   0   5  22       82.20       79.48      8.40 o 
   1   5  22       30.49       26.69      3.91 o 
   2   5  22        0.96       -0.58      3.44 o 
  -1   6  22        0.01        0.36      2.55 o 
   0   6  22       23.49       23.31      3.91 o 
  -1  -8  23       40.45       48.47      6.87 o 
   0  -8  23       20.92       18.32      4.58 o 
   1  -8  23        6.28        9.73      2.97 o 
  -3  -7  23       16.15       14.89      4.96 o 
  -2  -7  23        0.01        3.05      3.82 o 
  -1  -7  23        1.38        3.05      3.44 o 
   0  -7  23        4.67        4.39      2.43 o 
   1  -7  23        8.06        8.11      2.82 o 
   2  -7  23       12.69        6.62      2.82 o 
  -3  -6  23        6.06        4.18      2.55 o 
  -2  -6  23       10.97        8.02      3.82 o 
  -1  -6  23       29.30       34.62      3.78 o 
   0  -6  23       56.28       53.25      4.29 o 
   1  -6  23       10.65       11.21      2.93 o 
   2  -6  23       16.09       15.74      3.09 o 
   3  -6  23        0.71        0.85      2.38 o 
  -4  -5  23        6.88        3.44      3.82 o 
  -3  -5  23       15.40       14.53      3.09 o 
  -2  -5  23        0.10        0.38      1.89 o 
  -1  -5  23       22.56       25.12      4.77 o 
   0  -5  23       14.19       15.31      2.82 o 
   1  -5  23        0.00        0.97      2.01 o 
   2  -5  23        0.19        2.05      2.11 o 
   3  -5  23        2.81        2.97      2.55 o 
  -4  -4  23        0.54        1.53      3.44 o 
  -3  -4  23      116.83      112.21      8.02 o 
  -2  -4  23       54.20       53.41      3.91 o 
  -1  -4  23       89.93       83.72      5.34 o 
   0  -4  23        4.26        3.36      2.01 o 
   1  -4  23        0.07       -0.11      1.83 o 
   2  -4  23        0.29       -0.99      2.29 o 
   3  -4  23       45.19       40.38      4.77 o 
   4  -4  23       14.26       12.85      3.21 o 
  -4  -3  23        0.83        3.82      3.82 o 
  -3  -3  23        5.60        6.49      3.44 o 
  -2  -3  23      105.68      103.20      4.99 o 
  -1  -3  23       40.78       41.31      3.48 o 
   0  -3  23      176.56      170.57     10.88 o 
   1  -3  23       89.49       87.44      5.34 o 
   2  -3  23       13.32       14.54      7.25 o 
   3  -3  23       25.24       16.02      4.39 o 
   4  -3  23        1.04        2.20      4.77 o 
  -5  -2  23       61.86       70.23      8.40 o 
  -4  -2  23       25.23       37.02      6.11 o 
  -3  -2  23        5.44        5.65      2.11 o 
  -2  -2  23        4.70        6.30      2.16 o 
  -1  -2  23       66.35       58.64      4.02 o 
   0  -2  23       23.59       26.54      3.03 o 
   1  -2  23        0.10        4.58      3.44 o 
   2  -2  23       37.16       37.98      3.66 o 
   3  -2  23       10.77       10.27      2.66 o 
   4  -2  23        6.65       12.55      3.09 o 
  -5  -1  23       39.49       35.11      6.49 o 
  -4  -1  23       27.30       23.28      4.96 o 
  -3  -1  23       47.70       46.01      4.05 o 
  -2  -1  23       24.18       23.38      7.25 o 
  -1  -1  23       14.83       14.89      2.82 o 
   0  -1  23      367.55      368.38     16.79 o 
   1  -1  23      340.21      344.66     14.12 o 
   2  -1  23       10.91       12.60      4.20 o 
   3  -1  23        0.82        2.67      3.44 o 
   4  -1  23        0.82        0.45      2.11 o 
  -5   0  23       22.84       34.35      6.49 o 
  -4   0  23        4.80        6.81      2.55 o 
  -3   0  23        0.10        0.59      2.67 o 
  -2   0  23        0.11       -0.05      2.01 o 
  -1   0  23       18.03       21.35      3.09 o 
   0   0  23        1.95        3.46      2.01 o 
   1   0  23        1.03        1.23      1.74 o 
   2   0  23       24.26       27.86      5.34 o 
   3   0  23        7.07        6.87      4.20 o 
   4   0  23        0.09       -3.44      3.44 o 
  -4   1  23        2.25        4.01      2.43 o 
  -3   1  23        2.66        6.11      2.67 o 
  -2   1  23        0.93        2.29      2.16 o 
  -1   1  23       20.38       16.19      2.82 o 
   0   1  23        2.50        3.05      4.96 o 
   1   1  23       18.07       17.03      2.93 o 
   2   1  23       28.26       22.90      4.96 o 
   3   1  23       38.64       33.59      5.73 o 
   4   1  23       16.55       28.24      5.73 o 
  -4   2  23        1.53        4.20      2.70 o 
  -3   2  23       44.47       45.65      5.92 o 
  -2   2  23       43.96       63.11      8.40 o 
  -1   2  23        2.34        0.46      2.01 o 
   0   2  23       22.91       30.71      3.64 o 
   1   2  23        0.22        0.95      1.89 o 
   2   2  23       15.30       17.50      3.44 o 
   3   2  23        3.21        2.67      3.44 o 
  -4   3  23       40.92       51.61      6.11 o 
  -3   3  23        2.68        0.11      2.28 o 
  -2   3  23        3.43        6.11      2.66 o 
  -1   3  23        5.84        6.49      2.70 o 
   0   3  23       10.02       12.99      2.97 o 
   1   3  23       28.58       38.43      5.53 o 
   2   3  23       72.88       80.89      5.40 o 
   3   3  23       26.83       21.37      4.96 o 
  -3   4  23       24.98       29.01      4.39 o 
  -2   4  23      100.95      105.28      6.48 o 
  -1   4  23       76.04       82.22      5.80 o 
   0   4  23        0.44       -0.02      2.28 o 
   1   4  23       62.52       60.84      5.13 o 
   2   4  23        9.77       11.45      2.93 o 
  -2   5  23        0.30        2.35      2.55 o 
  -1   5  23       14.85       14.29      3.37 o 
   0   5  23       14.64       17.11      3.37 o 
   1   5  23       54.24       62.33      5.40 o 
  -2  -7  24        0.79        1.15      3.44 o 
  -1  -7  24        3.36        4.58      3.44 o 
   0  -7  24        8.28        9.11      3.05 o 
   1  -7  24       18.94       22.90      4.01 o 
   2  -7  24        5.12        4.58      2.70 o 
  -3  -6  24        4.61        6.94      2.82 o 
  -2  -6  24       18.68       25.95      4.96 o 
  -1  -6  24        3.69        4.27      2.28 o 
   0  -6  24        3.90        6.35      2.47 o 
   1  -6  24       14.06       13.44      3.03 o 
   2  -6  24        3.28        2.08      2.38 o 
   3  -6  24        7.57        9.81      3.21 o 
  -3  -5  24       26.20       26.34      5.34 o 
  -2  -5  24        0.92       -1.15      2.67 o 
  -1  -5  24       93.93      100.74      5.26 o 
   0  -5  24       23.36       24.54      3.30 o 
   1  -5  24       48.78       46.85      8.21 o 
   2  -5  24       28.84       30.21      3.85 o 
   3  -5  24        0.59        2.59      2.47 o 
  -4  -4  24        3.41        6.11      4.20 o 
  -3  -4  24        6.48        7.25      3.82 o 
  -2  -4  24        2.54        3.33      2.01 o 
  -1  -4  24        1.82        6.11      3.44 o 
   0  -4  24        0.19        0.18      2.29 o 
   1  -4  24        0.14       -0.44      1.74 o 
   2  -4  24        1.95        0.83      2.11 o 
   3  -4  24        1.41        2.91      3.24 o 
  -4  -3  24        4.56        6.49      3.82 o 
  -3  -3  24        0.97       -1.15      2.67 o 
  -2  -3  24        0.02        0.79      1.74 o 
  -1  -3  24       10.83       10.96      3.24 o 
   0  -3  24       77.89       69.08      6.87 o 
   1  -3  24       66.42       75.15      4.58 o 
   2  -3  24       75.31       80.95      7.63 o 
   3  -3  24       11.36        8.10      8.59 o 
   4  -3  24        1.26        5.55      2.66 o 
  -4  -2  24        1.90        3.44      3.44 o 
  -3  -2  24        4.83        8.48      2.55 o 
  -2  -2  24        5.62        3.10      2.01 o 
  -1  -2  24       95.88       94.87      4.84 o 
   0  -2  24      724.80      673.29     20.23 o 
   1  -2  24      205.56      206.49     11.07 o 
   2  -2  24       55.22       43.51      6.11 o 
   3  -2  24       63.90       65.89      8.78 o 
   4  -2  24        0.42        0.68      2.38 o 
  -4  -1  24        0.20        5.34      3.44 o 
  -3  -1  24       18.34       19.09      3.24 o 
  -2  -1  24       18.00       14.12      2.70 o 
  -1  -1  24        3.36        4.58      2.11 o 
   0  -1  24       26.09       25.01      3.21 o 
   1  -1  24       23.82       28.24      5.34 o 
   2  -1  24        0.01       -2.67      2.67 o 
   3  -1  24        0.03        2.67      3.82 o 
   4  -1  24        0.17       -3.05      3.05 o 
  -4   0  24       15.66       17.69      3.24 o 
  -3   0  24        9.50        9.16      2.70 o 
  -2   0  24       37.84       44.90      4.39 o 
  -1   0  24       33.93       31.49      3.58 o 
   0   0  24        0.68        2.34      2.11 o 
   1   0  24        4.03        1.98      2.48 o 
   2   0  24       97.31      101.91      8.40 o 
   3   0  24      103.78      114.12      9.54 o 
  -4   1  24       14.40       20.72      3.51 o 
  -3   1  24      101.71      114.98     14.50 o 
  -2   1  24       86.07       86.67      5.40 o 
  -1   1  24       17.54       17.43      3.09 o 
   0   1  24        2.00        2.70      2.11 o 
   1   1  24        5.61        8.58      2.55 o 
   2   1  24        0.02       -0.38      3.44 o 
   3   1  24       31.52       38.55      6.49 o 
  -4   2  24        0.51       -1.72      2.43 o 
  -3   2  24        0.78        0.16      2.28 o 
  -2   2  24        8.08        6.64      2.66 o 
  -1   2  24        0.54        4.24      2.47 o 
   0   2  24        0.12        0.10      2.29 o 
   1   2  24        5.58       12.21      6.11 o 
   2   2  24       43.42       52.32      4.56 o 
   3   2  24       17.99       12.21      4.58 o 
  -3   3  24       41.32       50.25      5.11 o 
  -2   3  24       30.79       25.77      3.91 o 
  -1   3  24        0.34       -2.24      2.67 o 
   0   3  24       20.64       18.84      3.30 o 
   1   3  24        0.23        0.81      2.48 o 
   2   3  24        2.41        4.02      2.55 o 
  -2   4  24       49.81       49.25      4.99 o 
  -1   4  24       35.48       41.42      4.72 o 
   0   4  24        1.33        0.65      2.28 o 
   1   4  24       83.81       88.83      5.94 o 
  -1  -7  25        0.79       -2.67      2.67 o 
   0  -7  25       10.70       19.81      3.51 o 
   1  -7  25        0.05       -2.11      2.11 o 
  -2  -6  25       22.19       24.81      4.96 o 
  -1  -6  25        0.18       -0.43      2.10 o 
   0  -6  25       23.14       28.88      5.73 o 
   1  -6  25        5.52        7.58      2.75 o 
   2  -6  25        1.64        0.25      4.01 o 
  -3  -5  25       16.57        7.63      3.82 o 
  -1  -5  25       14.19       13.74      2.82 o 
   0  -5  25       27.89       29.93      3.64 o 
   1  -5  25       27.73       27.09      4.58 o 
   2  -5  25        2.11        2.40      2.28 o 
   3  -5  25       35.34       35.25      4.40 o 
  -3  -4  25        3.83        3.05      3.05 o 
  -2  -4  25        8.39       12.56      2.66 o 
  -1  -4  25        0.01        1.15      3.44 o 
   0  -4  25       10.24       12.21      4.58 o 
   1  -4  25        4.21        4.62      2.25 o 
   2  -4  25        0.07        3.01      2.25 o 
   3  -4  25       12.67       10.50      5.73 o 
  -4  -3  25        5.61       11.83      4.20 o 
  -3  -3  25        0.19        6.11      3.44 o 
  -2  -3  25        0.01        2.82      2.01 o 
  -1  -3  25      292.00      283.59     12.60 o 
   0  -3  25      653.45      681.69     20.61 o 
   1  -3  25       20.46       20.61      5.34 o 
   2  -3  25       29.41       33.27      3.85 o 
   3  -3  25        0.11        0.57      3.82 o 
  -4  -2  25       25.86       35.88      6.49 o 
  -3  -2  25        2.71        5.05      2.28 o 
  -2  -2  25        5.36        5.25      3.82 o 
  -1  -2  25        2.90        3.24      3.82 o 
   0  -2  25        4.29       11.83      4.20 o 
   1  -2  25        0.10        5.34      3.82 o 
   2  -2  25        8.91        6.11      4.20 o 
   3  -2  25       14.20       11.83      4.58 o 
  -4  -1  25       25.89       29.39      5.73 o 
  -3  -1  25       34.28       38.20      4.18 o 
  -2  -1  25       18.37       23.33      3.37 o 
  -1  -1  25        9.56       12.16      2.75 o 
   0  -1  25        0.56        2.52      1.91 o 
   1  -1  25        0.13       -2.67      2.67 o 
   2  -1  25       42.50       45.80      6.49 o 
   3  -1  25        5.99        8.40      4.58 o 
  -4   0  25        2.46       -0.04      2.28 o 
  -3   0  25       11.78        8.02      2.70 o 
  -2   0  25        7.19        7.44      2.70 o 
  -1   0  25       35.80       42.13      4.12 o 
   0   0  25       11.78       11.34      2.82 o 
   1   0  25        0.25       -0.38      3.05 o 
   2   0  25        0.08       -3.05      3.05 o 
   3   0  25       11.42       14.12      4.96 o 
  -4   1  25       27.53       37.55      9.35 o 
  -3   1  25      144.38      143.13      9.92 o 
  -2   1  25       19.92       14.88      3.24 o 
  -1   1  25        5.79        4.66      2.47 o 
   0   1  25        1.63        3.08      2.28 o 
   1   1  25        5.50        6.45      2.38 o 
   2   1  25       25.83       41.22      6.49 o 
   3   1  25       13.74       13.36      4.96 o 
  -3   2  25       28.49       45.58      4.84 o 
  -2   2  25        1.47        0.00      2.38 o 
  -1   2  25       31.54       46.03      4.56 o 
   0   2  25       45.20       52.74      4.72 o 
   1   2  25       22.66       29.59      3.91 o 
   2   2  25        3.40        4.96      3.44 o 
  -2   3  25        0.17        0.95      2.43 o 
  -1   3  25        0.96        1.34      2.48 o 
   0   3  25       48.59       45.25      4.59 o 
   1   3  25        3.51        4.80      2.55 o 
   2   3  25       29.29       38.70      5.34 o 
  -1   4  25        0.16        1.91      2.55 o 
   0   4  25        0.05       -0.38      2.43 o 
  -1  -6  26       13.42       14.12      4.20 o 
   0  -6  26        8.15       10.82      7.63 o 
   1  -6  26       17.36       23.33      3.66 o 
  -1  -5  26        0.00       -0.76      3.05 o 
   0  -5  26       22.51       24.05      3.39 o 
   1  -5  26       26.39       22.14      4.58 o 
   2  -5  26        1.51        1.53      2.19 o 
  -3  -4  26       10.70       12.21      3.82 o 
  -2  -4  26        2.26        8.78      3.82 o 
  -1  -4  26       44.68       40.84      6.11 o 
   0  -4  26       22.97       25.19      5.73 o 
   1  -4  26       72.87       64.89      8.02 o 
   2  -4  26       78.06       82.98      7.82 o 
  -3  -3  26        0.54       -1.91      2.29 o 
  -2  -3  26        4.60        2.21      4.20 o 
  -1  -3  26       13.80        8.78      4.20 o 
   0  -3  26      112.33      113.74      8.78 o 
   1  -3  26       57.04       56.87      7.63 o 
   2  -3  26       11.47       13.74      4.58 o 
   3  -3  26        3.34        1.91      3.82 o 
  -3  -2  26        2.26        1.91      2.01 o 
  -2  -2  26        6.02        7.88      3.24 o 
  -1  -2  26       11.91       15.44      4.58 o 
   0  -2  26       39.75       41.60      6.49 o 
   1  -2  26       66.28       58.40      7.63 o 
   2  -2  26       31.89       32.44      6.11 o 
   3  -2  26       15.89       17.56      4.96 o 
  -3  -1  26        4.38        4.50      2.48 o 
  -2  -1  26       21.87       21.77      3.37 o 
  -1  -1  26       43.52       53.96      4.56 o 
   0  -1  26       23.03       26.72      5.73 o 
   1  -1  26        0.95        0.76      3.44 o 
   2  -1  26        3.15        8.78      4.20 o 
   3  -1  26        4.25       -2.29      3.44 o 
  -3   0  26       34.58       39.29      4.45 o 
  -2   0  26       18.59       17.31      3.24 o 
  -1   0  26        3.56        8.46      5.92 o 
   0   0  26        2.88        2.31      3.82 o 
   1   0  26        0.31        1.15      3.44 o 
   2   0  26        0.39       -3.44      3.44 o 
   3   0  26       65.78       73.66      8.40 o 
  -3   1  26       14.21       14.58      3.82 o 
  -2   1  26       82.68       85.84      6.49 o 
  -1   1  26        5.92        7.25      2.75 o 
   0   1  26        1.48        0.36      2.29 o 
   1   1  26       19.18       16.42      3.09 o 
   2   1  26        2.01       -3.05      3.44 o 
  -2   2  26       30.39       31.01      4.12 o 
  -1   2  26       36.66       47.40      4.67 o 
   0   2  26       18.13       29.45      4.02 o 
   1   2  26       39.20       37.07      4.29 o 
   2   2  26       25.03       27.10      5.73 o 
  -2   3  26       11.43       18.16      5.34 o 
  -1   3  26       30.00       31.28      4.18 o 
   0   3  26      172.71      203.84      8.23 o 
   1   3  26       48.81       63.41      5.38 o 
   0  -6  27        2.24        4.20      3.63 o 
  -1  -5  27        0.01        0.00      3.05 o 
   0  -5  27       59.33       61.83      7.63 o 
   1  -5  27      200.22      184.35     11.45 o 
  -2  -4  27        1.17       -1.15      3.05 o 
  -1  -4  27       35.32       32.44      5.73 o 
   0  -4  27        3.79        4.20      3.82 o 
   1  -4  27        8.67        7.25      4.58 o 
   2  -4  27        0.24        1.91      4.20 o 
  -3  -3  27        0.01        1.15      2.67 o 
  -2  -3  27       37.95       47.53      4.45 o 
  -1  -3  27       23.72       28.24      5.73 o 
   0  -3  27       75.23       72.90      8.02 o 
   1  -3  27      118.32      138.93      9.92 o 
   2  -3  27        7.34        8.02      4.58 o 
  -3  -2  27        9.04       10.87      2.86 o 
  -2  -2  27        0.01        1.07      2.11 o 
  -1  -2  27        8.36        7.25      3.82 o 
   0  -2  27        9.49        6.49      4.20 o 
   1  -2  27        1.71        5.34      4.20 o 
   2  -2  27        0.77        4.96      4.20 o 
  -3  -1  27        0.32        1.01      2.28 o 
  -2  -1  27       10.76       10.49      3.09 o 
  -1  -1  27        9.38        7.45      2.47 o 
   0  -1  27        3.20        7.25      4.20 o 
   1  -1  27        1.02        7.25      4.20 o 
   2  -1  27       21.37       17.18      4.96 o 
  -3   0  27       55.80       56.80      5.13 o 
  -2   0  27        0.25        0.61      2.28 o 
  -1   0  27        0.27       -0.14      2.11 o 
   0   0  27        0.17       -1.37      2.10 o 
   1   0  27       15.78       15.27      4.96 o 
   2   0  27        1.25        4.96      4.20 o 
  -2   1  27        7.02        4.47      2.82 o 
  -1   1  27        1.26       -0.76      2.16 o 
   0   1  27        2.20        0.04      2.28 o 
   1   1  27       33.88       43.51      6.87 o 
  -2   2  27        1.86        6.21      3.05 o 
  -1   2  27       97.92      103.40     12.02 o 
   0   2  27       24.05       36.77      4.29 o 
   1   2  27       21.28       20.47      4.01 o 
   0  -5  28       17.02       18.32      5.34 o 
  -1  -4  28       50.58       47.71      6.87 o 
   0  -4  28      160.36      135.50      9.92 o 
   1  -4  28       81.99       89.70      9.54 o 
  -2  -3  28       11.70       11.45      4.20 o 
  -1  -3  28        0.05       -1.53      3.44 o 
   0  -3  28        2.43        0.76      4.20 o 
   1  -3  28       12.72        5.73      4.20 o 
  -2  -2  28        4.24        5.97      2.55 o 
  -1  -2  28        4.45        4.58      4.20 o 
   0  -2  28        8.86        6.49      4.20 o 
   1  -2  28       11.84       18.70      5.73 o 
  -2  -1  28      161.11      177.70      7.42 o 
  -1  -1  28       18.99       19.93      4.96 o 
   0  -1  28        1.24        2.67      4.20 o 
   1  -1  28        2.53        0.38      4.20 o 
  -2   0  28       12.70       10.69      2.97 o 
  -1   0  28        9.75        9.18      2.82 o 
   0   0  28        4.25        7.25      4.20 o 
   1   0  28       17.14       19.85      5.34 o 
  -1   1  28       34.08       33.34      4.29 o 
   0   1  28        1.00        1.27      2.55 o 
  -1  -3  29        6.19       -0.38      3.44 o 
   0  -3  29        0.14        0.76      4.20 o 
  -1  -2  29        2.13       -3.82      3.82 o 
   0  -2  29        0.12       -0.76      4.20 o 
  -1  -1  29        4.47       11.83      4.96 o 
   0  -1  29        3.62       -2.29      3.82 o 
                                                 
